# Supplementary material for: Liquid Chromatography/Mass Spectrometry based serum metabolomics study on recurrent abortion women with antiphospholipid syndrome
Source: PLoS One. 2019 Nov 21;14(11):e0225463. doi: 10.1371/journal.pone.0225463 (PMC6874207; doi:10.1371/journal.pone.0225463)
Supplement: S1 File — (XLSX) [file pone.0225463.s001.xlsx]

## Sheet: Compounds
Name	Formula	Molecular Weight
	C20 H24 K N2 Na	354.147
	C13 H31 N6 Na O3 P2	404.183
	C11 H26 Cl N8 Na O4 S	424.138
	C12 H18 N6 O5 S	358.106
	C20 H21 N4 Na O	356.163
	C21 H27 Na2 P	356.163
Thyroxine	C15 H11 N O4 I4	775.68
	C16 H26 N5 Na S	343.179
	C14 H27 Na O3 S	298.158
	C17 H27 Cl N6 O2	382.188
	C17 H26 N4 Na2 O S	380.163
Praecanson A	C23 H24 O5	380.163
	C4 H4 Br2 Cl3 K2 Na O6 P2 S5	733.47
(2R)-3-{[(2-Aminoethoxy)(hydroxy)phosphoryl]oxy}-2-[(1Z,11Z)-1,11-octadecadien-1-yloxy]propyl (13Z)-13-docosenoate	C45 H86 N O7 P	783.613
	C29 H24 O S	420.157
	C14 H28 K Na2 O P	328.132
	C30 H34 O2 S	458.23
Fumagillin	C26 H34 O7	458.23
	C20 H20 Cl3 N3 O2	439.062
	C15 H26 N6 O6 P2	448.138
	C21 H41 N4 P S2	444.251
	C22 H30 N6 O5	458.23
	C22 H48 N3 O P3	463.302
	C22 H27 N10 Na S2	518.176
	C5 H5 N4 Na O7 P2	317.953
	C16 H46 N14 Na O6 P	584.338
	C23 H31 N7 O2	437.256
	C28 H34 Na2 O S	464.211
	C12 H33 N8 Na S4	440.16
	C25 H40 N2 O4 P2	494.247
	C21 H23 Cl N6	394.165
	C7 H13 N10 Na O S	308.089
	C19 H27 Cl O S	338.148
	C24 H23 Cl N Na O	399.136
	C18 H24 N6 O3 S	404.162
	C18 H33 Na O5 S	384.194
N-[(4E,8E)-1,3-Dihydroxy-9-methyl-4,8-octadecadien-2-yl]-2-hydroxyoctadecanamide	C37 H71 N O4	593.541
	C24 H56 K N7 O S4	625.306
	C26 H49 N Na2 P2 S	515.287
	C26 H54 N2 Na O3 P3	558.322
	C25 H23 N2 Na O S	422.142
	C31 H54 O8 S	586.353
	C23 H31 N4 Na S2	450.189
	C9 H21 Cl N4 Na2 O7	378.09
	C22 H55 N9 S5	605.319
	C21 H45 O4 P S2	456.251
	C22 H43 Cl N7 P S	503.274
	C6 H17 Cl N11 Na P2 S	395.046
	C23 H45 N9 O S2	527.317
	C32 H55 N O9 P2	659.334
	C18 H20 N12	404.194
	C20 H33 Na O3	344.233
	C23 H26 K N6 Na	448.174
	C24 H57 Cl N5 O P3 S2	623.29
	C5 H4 Cl4 K2 N6 Na2 O4 S2	539.756
	C30 H26	386.204
	C20 H37 Cl N13 Na	517.288
	C20 H33 Cl Na2 O2	386.196
	C26 H48 N Na2 O3 P3	561.265
Dibekacin	C18 H37 N5 O8	451.266
	C11 H25 Cl N3 Na O5 S2	401.082
	C16 H30 Cl K N2 Na O2 P	410.127
	C28 H55 Cl N Na2 O P3	595.299
	C22 H26 Cl N Na2 O	401.152
	C18 H34 N3 Na O4	379.246
	C28 H23 Cl N Na O	447.136
	C13 H15 Na O6 S	322.049
	C31 H66 K N14 Na S4	824.401
	C24 H22 N4 O3 S	446.142
	C12 H29 N5 Na2 O4 S2	417.146
Spinetoram 1	C42 H69 N O10	747.493
(3beta,5xi,9xi)-30-Hydroxy-30-oxooleana-11,13(18)-dien-3-yl 2-O-beta-D-glucopyranuronosyl-beta-D-glucopyranosiduronic acid	C42 H62 O15	806.406
	C H2 Cl4 K2 N4 Na O4 P3 S5	627.582
	C22 H20 Cl3 N3 O2	463.062
	C25 H40 K Na O3 S	482.224
(1Z,2S)-N-[(2S,3R,4E,8E)-1,3-Dihydroxy-4,8-octadecadien-2-yl]-2-hydroxytetracosanimidic acid	C42 H81 N O4	663.614
Selamectin	C43 H63 N O11	769.44
	C22 H44 K N15 O6	653.324
	C12 H19 Na O7	298.103
	C17 H30 N2 Na P S	348.176
	C29 H27 N O	405.209
	C7 H17 N7 O5 S	311.102
	C5 H6 N2 Na2 O3 P2	249.966
	C22 H37 O6 P S	460.206
	C3 H Br Cl2 K N6 O11 P3 S4	705.598
	C8 H20 Cl N3 O9	337.088
	C H3 Br Cl N2 O2 P	219.88
	C16 H43 Cl2 N13 Na O3 P	589.262
	C19 H33 Na	284.249
	C9 H8 Cl2 K2 N14 Na2 P2 S4	695.786
	C40 H36 N Na O	569.269
	C20 H27 K O P2	384.118
	C33 H72 N8 O	596.583
	C19 H49 N9 O13 P2	673.293
	C17 H33 N4 Na	316.259
	C6 H9 Cl K2 N4 O5 S4	457.842
	C5 H4 Cl3 K2 N8 Na2 O2 P3 S4	657.669
		736.466
	C6 H9 Cl3 K2 N8 Na O10 P S3	685.758
Caprolactam cyclic hexamer	C36 H66 N6 O6	678.507
	C H2 Cl2 K N2 O P S3	293.809
	C7 H6 Cl4 K2 N2 Na2 O10 S	573.757
		715.627
	C15 H25 O2 P3	330.106
	C23 H27 N4 Na S2	446.158
		703.511
	C3 H3 K N4 Na2 O S4	323.861
		648.53
	C6 H23 Cl N13 Na2 O4 P	453.122
	C40 H60 N13 Na O4	809.479
	C28 H44 N3 Na O8	573.301
	C33 H56 N3 Na O4 P2	643.363
	C20 H22 Cl N3 O4 S2	467.074
	C14 H9 N12 O P	392.076
		535.582
	C4 H2 Cl K N10 O12 P2 S5	677.726
	C19 H49 N11 Na2 O7 P2	651.309
	C18 H37 N6 Na O3	408.284
	C3 H7 Cl2 K N4 Na O14 P3 S4	675.696
	C20 H32 N4 O5 S	440.211
		592.569
	C5 H8 Br Cl2 K N12 Na2 O P2 S4	675.729
	C25 H6 Cl K N2 O15 P2 S2	773.801
	C22 H37 Cl K2 O2	446.177
	C17 H42 N7 Na O4	431.321
	C4 H10 Cl4 K N12 Na S	459.916
		741.456
	C6 H6 Cl4 K2 Na2 O2 P2 S5	595.627
	C18 H38 N11 Na O	447.316
		600.556
		650.527
	C18 H33 Na O4	336.228
	C33 H74 N9 O4 P3 S	785.48
	C20 H31 N3 O4	377.23
	C14 H33 N4 O3 P	336.228
	C18 H45 N8 O5 P3	546.274
		717.471
		651.869
	C20 H22 Cl N5 Na P	421.121
		819.427
	C31 H42 S	446.3
	C12 H14 Cl2 K2 Na2 O4 P2 S	509.854
	C28 H20 N4 O	428.162
	C30 H31 N15	601.288
	C2 H7 Cl2 K2 N12 Na2 O3 P S3	567.811
		685.496
	C25 H22 O4 S	418.123
	C21 H48 N5 P S	433.337
	C33 H46 Cl K2 N3 O	613.26
	C2 H3 Cl2 K2 N5 Na O5 P S3	474.759
	C6 H14 Cl2 K N2 Na O14 P2 S3	627.8
	C22 H35 N7 Na2 O2	475.266
	C18 H31 Na O3	318.217
	C19 H27 N4 Na	334.212
	C7 H Cl3 K2 O S4	411.725
	C35 H49 K N5 Na O5	681.327
		651.525
	C14 H30 N6 O	298.249
	C29 H42 N O2 P	467.296
	C3 H7 Cl3 O5 P2	289.882
	C6 H2 Br Cl2 N Na2 O11 P2 S4	648.634
	C18 H29 Na O4	332.197
	C5 H14 Cl O12 P3	393.938
	C23 H42 Cl N2 Na P2	466.242
	C16 H5 Br K N8 Na2 O14 P3	789.775
	C17 H31 N4 Na	314.244
	C25 H48 N3 Na O9	557.328
	C4 H Br2 Cl K2 N2 Na P3 S4	591.544
		587.595
	C H Cl3 K N14 Na2 O5 P3 S5	731.657
	C14 H30 N6 O2	314.244
	C15 H35 Cl N6 O2	366.251
	C2 H Br Cl3 K2 N10 O P3 S5	695.569
	C9 H8 Cl3 K2 N2 Na2 O6 P	499.825
	C5 H11 Cl2 K N Na O5 P2 S4	486.791
	C12 H4 Cl2 K2 N Na2 O2 P S	450.815
	C40 H45 Cl N Na O5 S	709.261
	C15 H44 N14 Na O3 P S	554.309
	C14 H29 Cl3 N2 O3 P2 S2	504.016
	C16 H23 K2 Na O11 S5	651.902
	C21 H44 N4 O S5	528.211
	C29 H48 N7 Na O4	581.364
		597.56
	C2 H3 Cl4 N2 P3 S2	351.77
	C H4 Cl4 N9 O P S	360.874
	C2 H Cl3 K2 Na2 P2 S5	475.628
	C3 H7 Cl3 K2 N5 Na2 P S5	532.717
	C15 H27 Na O4	294.181
		715.537
		798.418
	C26 H48 N O2 P3	499.292
	C31 H45 N11 O3 P2	681.318
		676.51
	C25 H32 N2 O4 S	456.206
	C12 H5 Cl K2 N12 Na O8 P3 S	705.815
	C13 H16 Cl2 K2 O5 P2	461.913
		211.848
	C23 H52 K N5 Na O8 P	619.309
	C14 H21 Cl2 K2 N2 Na2 O11 P S	649.905
	C18 H29 Na O4	332.197
	C37 H47 K2 N Na P	637.262
	C29 H47 N5 O5 P2	607.304
		280.239
	C26 H54 Cl N Na O P S	517.325
	C43 H71 N O S	649.527
	C3 H3 Cl N4 O3 P2	239.937
	C28 H41 Cl N7 Na O8	661.26
	C9 H10 Br Cl3 K N O2 S	418.832
	C12 H23 Cl2 K2 N4 Na2 O8 P S3	671.886
		618.552
	C33 H43 N Na2 O S	547.284
	C19 H41 N7 O2	399.331
	C3 H8 Cl K N13 Na O3 S	402.981
	C5 H9 Cl3 K N3 O S	302.916
	C23 H43 Cl N2 P2	444.261
	C13 H24 Cl2 N3 Na O S3	427.035
	C26 H43 N3 Na O3 P	499.292
	C4 H Cl2 K2 Na2 O P S2	353.767
	C17 H26 Br Cl N Na2 P S	467.019
	C8 H13 Cl N2 Na O5 P3	367.962
	C13 H22 N Na O7	327.13
	C31 H52 Cl N Na O6 P3	685.259
	C7 H4 Cl2 K N O5 P2 S2	416.801
	C17 H37 N5 Na O P	381.262
	C24 H30 K Na	380.187
	C25 H45 N3 O5	467.334
	C15 H23 N2 Na O7	366.14
	C4 H8 Cl4 N2 Na O11 P3	515.799
	C20 H44 Cl N7 O	433.328
	C24 H48 N15 O4 P3	703.322
		706.489
		817.431
	C7 H2 Br Cl4 Na2 O4 P S	477.714
		774.428
	C18 H9 K2 N14 O4 P3 S4	783.83
	C5 H10 Cl N4 Na O2	216.038
	C29 H53 N O11 S	623.335
		598.559
	C25 H43 N3 O3 S	465.305
	C18 H31 Na O3	318.217
	C27 H55 N5 Na2 O2 S5	687.275
	C16 H28 N6 O2	336.228
	C3 H5 Cl K2 N4 Na2 P2 S2	381.819
	C24 H18 Cl N7	439.13
	C3 H3 Cl2 K2 N3 Na2 O8 P2 S4	592.673
	C11 H2 Cl2 K N4 Na O14 P2 S4	735.684
	C21 H50 N5 O4 P3	529.309
	C9 H12 Cl K2 N2 Na2 O8 P3	527.857
	C2 H6 Cl4 K N6 Na O5 S5	555.729
		815.479
		650.63
	C4 H Cl K2 N6 Na O2 P3 S3	489.74
		477.625
	C2 H3 K2 N3 Na O9 P3 S4	534.714
		697.567
	C3 H4 Cl2 K2 N4 Na O10 P3 S3	615.684
		651.499
	C4 H Cl3 K N4 O10 P	439.813
	C6 H3 N6 O8 P3	379.923
		635.568
	C16 H10 K2 N8 Na O8 P3 S3	731.817
	C10 H14 K2 N8 Na O6 P3 S4	663.83
	C42 H65 Cl N5 Na2 O P	767.441
		604.572
	C5 H8 Cl K Na2 O15 S	459.87
		744.452
	C6 H16 Br Cl K2 N6 Na O13 P S4	753.744
	C18 H17 K N2 Na O14 P3 S5	799.804
	C5 H4 N8 Na O14 P3	515.895
	C25 H43 Na O4	430.305
	C4 H14 Br2 Cl K N10 Na2 O2 P2 S5	733.687
	C27 H38 O11	538.24
		658.514
	C30 H56 N12 Na2	630.456
	C47 H69 Br N O P	773.431
		599.558
		708.485
		729.844
	C7 H16 K2 N6 O7 P2 S5	595.844
	C8 H8 Br Cl4 K N10 P2 S5	723.659
	C18 H31 Cl2 K2 N2 Na	446.104
		633.551
	C18 H29 Na O3	316.202
	C5 H5 Cl K2 Na O2 P3 S3	421.754
	C H2 Br K2 N5 Na O12 P3 S5	708.587
	C28 H42 N10 O2 S	582.323
	C18 H33 Na O4	336.228
	C39 H85 N3 Na O5 P3	791.56
	C7 H7 Br Cl2 N10 Na2 O8 P2 S4	743.716
		796.419
	C5 H12 K N6 Na2 O15 P3 S	605.873
		474.656
		755.524
	C9 H13 Cl K2 O14 S4	585.815
	C H4 Br Cl K2 N10 Na2 O11 S2	633.745
	C2 H2 Cl K2 N4 O7 P3 S	431.782
		655.582
	C11 H24 Br N3 O2	309.104
	C11 H38 N12 O P2 S2	480.221
		721.788
	C2 H6 Cl K2 N8 Na O9 S3	517.828
	C H4 K2 N4 Na P S5	363.796
	C5 H4 Cl3 K N10 Na2 O14 P2 S	711.76
		773.585
	C4 H7 K N4 Na2 S4	323.898
		705.511
	C3 H Cl2 K Na O11 P3 S5	597.624
	C2 H4 K N4 Na2 O13 P S5	567.755
	C9 H7 Br K2 N8 Na O7 P3 S	643.773
	C7 H8 Cl2 Na2 O3 P2 S2	381.856
		595.586
	C4 H K2 N2 Na O2 S3	305.838
	C2 H7 Cl3 K2 N5 O10 P S2	538.771
	C7 H5 K N2 Na2 O8 P2	391.896
	C7 H3 Cl2 K2 N6 O9 P3 S4	683.671
	C11 H9 Cl3 K2 N2 O14 P2 S2	701.731
	C7 H3 Na2 O8 P S	323.909
		625.713
		741.846
	C9 H2 Cl2 K O4 P	313.87
		653.496
		647.553
	C4 H6 Cl3 Na2 P3 S2	361.799
	C4 H9 Br Cl K N6 Na O4 P S3	507.799
		713.541
	C5 H5 Br Cl2 K N4 Na2 O11 P3	623.716
	C8 H7 Cl3 K N2 O13 P3	575.786
		673.643
	C4 H9 Na2 O4 P3 S2	323.896
		823.511
		511.623
		661.531
	C6 H10 Cl2 K2 N Na2 O6 P S2	480.813
		793.642
		688.491
	C3 H2 Cl2 K2 N14 O13 S2	653.802
	C4 H6 Cl K2 N2 Na2 O8 P3 S3	557.726
	C9 H5 Cl K N6 Na2 O13 P3 S4	745.713
	C H2 Br Cl2 K N12 Na O5 P3	565.758
	C4 H2 K N8 Na O3 P2	333.926
	C6 H4 Cl N6 Na O3 P2 S2	391.885
		821.424
	C3 H2 Cl2 N4 O14 P2	449.842
		821.514
	C3 H6 Br Cl K2 Na O12 P3 S2	605.656
		666.501
	C29 H66 N4 O12 P2	724.415
	C2 H P3 S3	213.845
	C H2 Cl3 K2 N4 O6 P3 S3	537.669
	C6 H Cl3 O4 P2	303.841
	C34 H65 N8 P3	678.455
	C5 H3 N2 Na2 O9 P	311.936
	C18 H43 N5 O12 P2	583.238
	C5 H4 Cl2 N3 Na O6 P2 S2	420.829
	C29 H62 N Na2 O2 P3	595.379
		643.556
		645.554
	C31 H45 N Na2 O12	669.274
	C20 H42 Cl2 N15 Na O2	617.292
	C3 H2 Cl4 N2 Na O4 P S3	419.757
	C19 H27 N4 Na	334.212
	C22 H27 Cl N O P S3	483.069
	C25 H49 K N Na O5	505.313
	C8 H11 K N15 Na S	411.058
		624.565
	C24 H42 N Na S	399.295
		757.521
	C20 H22 N4 O P2	396.127
	C4 H Cl2 K2 N10 Na O9 P2 S5	725.656
	C4 H Cl2 K2 Na2 O7 P3 S	479.711
		590.572
	C20 H46 Cl N3 Na O2 P3	511.239
	C32 H64 Cl N13 O S2	745.45
		813.482
		657.515
	C24 H44 N5 Na2 O3 P	527.296
	C11 H3 Br Cl3 N2 O P3 S	487.743
	C36 H69 K2 Na O3 S2	714.387
	C8 H19 N9 Na O3 P	343.124
	C8 H7 Cl N O4 P3	308.928
	C34 H50 Na2 O4 S	600.321
	C26 H43 N4 O P S2	522.263
		755.435
		569.581
		707.485
		825.37
	C8 H Cl2 O2 P	229.908
	C9 H11 Cl2 K2 Na2 O8 P3 S	565.783
	C10 H20 Cl N3 Na2 O9 P2	469.016
		625.769
	C22 H49 N3 O P2	433.337
		508.148
	C4 H4 Cl4 O6 S	319.849
	C7 H Cl N3 Na2 P3	300.886
		153.888
	C5 H5 K N O11 P S4	452.812
	C33 H52 N3 Na O4 P2	639.332
	C21 H33 Cl N4 O P2	454.182
		605.547
	C10 H10 N4 O4 S	282.042
	C8 H Cl2 K2 N3 Na O11 P	516.79
	C44 H74 N9 Na P2	813.544
	C H2 Cl K2 N4 Na2 O8 P S5	547.697
	C18 H32 N4 O4 S2	432.188
	C17 H36 K2 N P S4	491.074
	C17 H3 Cl2 N10 Na2 O7 P3 S3	763.773
		498.079
		537.886
	C17 H31 N4 Na	314.244
	C12 H18 Cl2 K O7 P3	475.928
		151.891
	C19 H21 Cl N Na O2 S	385.088
		793.609
	C27 H56 N Na2 O9 P	615.347
	C H4 Cl K2 N3 Na O12 P3	478.786
	C10 H17 Cl K N9 Na2 O3 S3	526.974
	C4 H2 Cl2 N2 Na2 O11 S4	497.771
		651.902
	C9 H21 Cl N O10 P	369.06
		771.433
	C18 H35 N7 O	365.291
	C9 H25 Cl2 N12 O4 P S	498.096
	C10 H9 Cl2 K2 Na O10 P2 S3	617.738
	C29 H51 N3 Na2 O14 S	743.288
		785.611
	C45 H54 N10 O2	766.443
	C27 H68 Cl N13 Na P	663.504
	C9 H15 Br Cl2 K2 O3	397.886
		625.738
	C23 H52 N7 Na2 O7 P	615.347
	C5 H7 Cl2 K2 N13 O4	460.939
	C4 H3 Br Cl K2 N6 Na O S2	429.785
	C12 H32 N15 Na	409.288
	C12 H32 N15 Na	409.288
	C3 H6 Br K Na P S2	277.838
	C44 H65 O2 P	656.474
	C35 H71 Cl N8 O	654.543
	C6 H11 K N4 Na O9 P3 S	469.899
	C18 H31 Cl O P2 S2	424.098
		745.496
	C3 H5 Cl2 K2 N6 Na O15 P2 S3	693.7
	C21 H38 N2 O3 P2 S	460.206
	C9 H7 K N2 Na2 O14 P2	513.88
		753.438
	C4 H4 N8 Na2 O9 P2 S	447.909
	C23 H44 N3 Na O6	481.312
	C28 H59 Cl N Na2 P3	583.335
	C18 H42 Cl N7 O	407.313
	C18 H28 Cl3 N Na O3 P	465.077
	C9 H5 N4 O4 P S2	327.949
	C19 H41 N7 O4	431.321
	C10 H13 Cl3 N2 O4 P2	391.941
	C20 H40 N Na O3	365.29
	C22 H49 N3 P2	417.342
	C30 H43 Cl N7 O2 P	599.291
	C32 H40 Na2 O	486.286
	C3 H3 Cl2 N4 Na O3 P2	297.896
	C27 H39 Cl N13 Na	603.303
	C19 H42 Cl N5 Na2	421.293
	C10 H11 Cl K N2 Na O5 S	367.962
	C18 H31 Na O2	302.223
	C20 H50 N11 Na2 O2 P	553.369
	C20 H35 Na O2	330.254
	C27 H40 N3 Na O6	525.28
	C5 H10 Na2 O13 P2	385.939
	C29 H54 N5 Na O5 P2	637.35
		805.406
	C4 H2 Br3 Cl4 N4 O P S5	689.489
	C2 H Br2 Cl3 O5 S	399.699
	C22 H50 N3 O P3	465.318
	C2 H2 Br2 K Na O2 S2	341.741
	C26 H54 N5 O8 P3	657.319
	C22 H23 N4 Na O	382.178
	C27 H57 N Na O P3	527.354
	C22 H41 Na O5	408.284
	C31 H47 N Na2 O12	671.289
	C5 H3 Br2 Cl4 N4 P3	509.669
	C21 H29 N4 Na O2	392.217
	C22 H41 Na O4	392.29
	C3 H3 Cl3 O7 S	287.867
	C26 H47 N5 O11	605.327
	C24 H44 N Na O5	449.31
	C18 H38 Cl N7	387.288
	C29 H57 N O7 P2	593.363
	C28 H43 N7 Na2 O4	587.317
		807.402
		809.399
	C7 H17 Cl2 N15 O4	445.096
	C H2 Br3 Cl3 N6 Na2 P2 S4	675.512
	C29 H54 N3 Na O8	595.379
	C30 H55 N O9 P2	635.335
	C9 H15 Br Cl4 K O7 P S	555.786
	C20 H40 Cl N4 Na	394.282
	C3 H6 Br3 Cl3 N4 O2 S3	567.627
	C11 H17 Na O7	284.088
	C25 H16 Cl2 N7 Na O2	539.064
	C9 H5 Cl2 N3 O S2	304.926
	C4 H4 Cl N4 Na O5 P2	307.924
		691.486
	C10 H2 N10 Na O9 P3	521.912
	C22 H47 N3 O P2	431.321
	C27 H56 Cl N Na P3	545.32
	C18 H40 Cl N7 O	405.298
	C20 H32 N2 O6	396.224
	C16 H37 N4 O2 P	348.264
	C6 H5 Cl4 N2 P S4	403.783
	C11 H5 Br Cl4 N3 Na O2 S	484.794
	C7 H12 Cl N S5	304.926
	C20 H40 Cl N4 Na	394.282
	C22 H32 N6 Na2 O2	458.239
	C18 H38 Cl N7 O	403.282
	C19 H20 Cl N3 O3	373.121
	C20 H28 Cl3 N Na O3 P	489.077
	C35 H57 K2 N Na P S	655.311
	C19 H23 Na O9	418.123
	C19 H23 Na O8	402.128
	C19 H42 Cl N5 Na2	421.292
		799.416
	C11 H20 N5 Na O3	293.146
	C22 H39 Na O5	406.269
	C25 H53 N3 Na2 O9	585.358
	C18 H40 Cl N7 O	405.298
	C22 H39 Na O5	406.268
	C6 H11 N4 Na2 O9 P3 S	453.926
	C21 H35 N9 O3	461.287
	C19 H41 N7 O3	415.327
	C21 H29 Cl N4 Na2 O2	450.177
	C8 H14 Cl3 Na O8	365.965
	C11 H13 K2 N2 Na2 O4 P S3	487.884
	C21 H44 Cl N5 O8	529.289
	C2 H Br3 Cl4 K N4 Na O3 S2	631.532
	C24 H44 N2 O P2	438.295
	C23 H43 Na O7	454.289
	C7 H3 Br Cl3 K N4 S3	461.741
	C3 H4 Cl3 K N5 Na O S2	356.847
	C6 H8 Br3 Cl3 N2 O S5	625.584
	C7 H5 Cl4 Na P2 S	345.825
	C18 H35 Na O6	370.233
	C4 H2 Br2 Cl K2 N2 O2 P3 S5	633.528
	C18 H32 N2 O6	372.225
	C14 H33 K N4	296.233
	C5 H10 Cl3 N4 O10 P	421.92
	C29 H37 N13 O8	695.289
	C18 H35 Na O3	322.249
	C22 H49 N3 P2	417.342
	C2 H Br Cl2 Na2 O S	267.809
	C10 H5 Cl K N3 S2	304.926
	C9 H12 Cl4 N2 O2 P2	381.913
	C34 H45 N Na O2 P	553.31
	C21 H40 N3 Na O6	453.282
	C23 H49 Cl N5 Na2 O3 P	555.304
	C3 H2 Br2 Cl2 N2 S	325.768
	C23 H44 N3 Na O6	481.312
	C27 H34 N8 O	486.285
	C3 H Br2 Cl4 N2 O3 P	441.683
	C28 H47 N5 O10	613.331
	C24 H46 Cl N9 O4	559.335
	C3 H3 Br2 Cl4 K N2 O2 S2	499.641
	C26 H42 Cl N9 O4	579.303
	C H3 Br3 Cl4 N4 O3 P2	557.599
	C21 H37 N9 O4	479.296
	C5 H3 Br Cl4 K P S	383.726
	C19 H26 Br Cl4 O7 P S	647.908
	C23 H44 Cl N7 Na2 O2	531.304
	C26 H49 Cl N3 Na O6	557.319
	C26 H51 Cl N3 Na O6	559.335
	C18 H40 Cl N7 O	405.298
	C22 H47 N3 Na2 O6	495.327
	C20 H53 N12 O P3	570.367
	C30 H57 N O9 P2	637.35
	C18 H33 Na O2	304.238
	C22 H41 Na O5	408.284
	C25 H48 N3 Na O8	541.333
	C7 H7 Cl2 N4 Na O3	287.978
	C29 H48 N3 Na O8	589.332
	C12 H13 Cl3 P2	323.955
	C27 H52 N3 Na O8	569.364
	C25 H49 N O5 P2	505.311
	C18 H33 Na O3	320.233
	C22 H47 N5 O8	509.343
	C27 H44 N3 Na O6	529.311
	C25 H48 N3 Na O8	541.333
	C25 H48 N3 Na O8	541.333
	C8 H11 Br Cl N4 O P	323.955
	C27 H53 N O7 P2	565.332
	C27 H50 N3 Na O8	567.348
	C22 H45 N5 O8	507.327
	C23 H44 N3 Na O6	481.312
	C7 H7 Cl2 N4 Na O3	287.978
	C27 H52 N3 Na O8	569.364
	C20 H33 Na O2	328.238
	C27 H52 N3 Na O8	569.364
	C23 H53 Cl N3 O2 P3	531.304
	C23 H49 N3 Na2 O6	509.343
	C27 H46 N3 Na O6	531.327
	C24 H41 N3 Na2 O8	545.27
	C25 H45 N11 O3 P2	609.319
	C18 H22 Cl3 N3 O2	417.079
		791.428
	C6 H5 Br2 Cl4 K S5	573.573
	C2 H4 Br Cl3 N2 O2 S2	335.796
	C22 H45 N5 O10	539.317
	C32 H41 N11 Na P	633.319
	C8 H Br Cl4 Na2 S	393.754
	C19 H22 Cl N3 O3	375.137
	C20 H24 Cl3 N3 O2	443.094
	C18 H40 Cl N7 O2	421.292
	C19 H48 Cl N13 Na O5 P	627.322
	C23 H43 Na O7	454.289
	C6 H12 Br Cl3 K2 N4 O6	497.828
	C31 H58 N Na2 O2 P3	615.347
	C24 H46 Cl N9 O4	559.335
	C3 H2 Br2 Cl4 K2 N2 O	457.657
	C2 H4 Br2 Cl P S	283.783
	C23 H44 N3 Na O8	513.302
	C3 H3 Br2 Cl4 K N2 O S3	515.614
		797.419
	C19 H36 Cl O P S	378.191
	C7 H5 Br3 Cl4 O3 S5	673.515
	C14 H38 N11 Na2 P	437.287
	C23 H50 N Na2 P3	479.297
	C19 H41 N7 O3	415.326
	C29 H39 N2 Na O3	486.285
	C6 H5 Br3 Cl4 K N2 P S2	615.557
	C10 H10 Cl4 K N2 Na O3 S	439.87
	C24 H36 N7 Na O2	477.281
	C23 H51 N P2 S2	467.296
	C18 H40 Cl N7 O	405.298
	C22 H47 N3 P2	415.326
	C26 H36 N7 Na O2	501.281
	C26 H50 N3 Na O8	555.348
	C8 H14 Cl3 Na O8	365.965
		589.899
	C18 H31 Na O3	318.217
	C11 H10 Cl3 N4 Na O4 S2	453.911
	C5 H6 Br Cl4 K O2 S3	451.712
	C7 H12 Br Cl3 N Na2 O P3	448.818
	C22 H34 N2 P2	388.219
	C22 H41 Na O4	392.289
	C8 H14 Cl3 Na O8	365.965
	C16 H28 Cl3 N Na O3 P	441.078
	C27 H45 N9 O6	591.348
	C19 H41 N3 Na2 O6	453.281
		789.432
	C39 H61 O6 P	656.422
	C8 H12 Br Cl2 N4 O P	359.931
	C9 H22 Cl N3 O9	351.104
	C5 H8 Br Cl4 K2 N2 O2 P S2	519.698
	C2 H3 Br Cl3 K N7 Na O4 S3	530.719
	C3 H5 Cl4 K Na O2 P3 S5	527.64
	C26 H44 Cl N5 O P2	539.27
	C25 H48 N Na O15	625.293
	C7 H2 Cl2 N9 O6 P3	470.872
		725.872
	C7 H13 Cl2 K N4 Na O10 P	475.928
		803.453
		815.39
	C20 H43 N5 O7	465.318
	C27 H55 N Na O P3	525.338
	C H4 Cl2 N7 Na2 O4 P3 S2	450.815
	C6 H7 Cl K N O7 S2	342.899
	C3 H Br2 Cl4 N8 Na O7 S2	645.643
	C6 H8 Cl4 K N4 Na2 O6 P3	549.784
	C3 H4 Br Cl3 K2 N12 Na2 O4 P2 S	673.699
		629.536
	C6 H7 Cl2 K2 N10 O7 P	509.889
	C37 H49 K2 N Na P	639.277
	C6 H7 Cl K N12 O4 P3	477.926
	C18 H42 Cl N7	391.319
	C24 H47 N O7 P2	523.286
	C24 H42 N2 O2 P2	452.274
	C25 H46 N Na O S	431.321
	C24 H21 Cl N Na O	397.121
		803.41
	C19 H19 N4 Na O4	390.129
	C6 H11 Cl2 Na2 O13 P S2	501.855
	C31 H52 N3 Na O8	617.363
	C17 H7 Cl2 K2 N O4 S	468.875
	C24 H45 Cl N Na S	437.287
	C17 H48 Cl N15 Na O9 P	695.309
	C H3 Cl3 N5 Na2 O2 P	298.889
	C7 H5 K N12 O14 S4	647.857
	C40 H45 N3 Na P	621.325
	C13 H12 Cl3 N12 Na O7 P2 S3	733.856
	C4 H6 Br2 Cl2 O2 S3	409.728
		656.517
	C2 H4 Br Cl3 K2 N6 O12 S	597.714
	C25 H53 N3 O10 P2 S	649.292
	C13 H24 Cl2 N3 Na O2 P2	409.061
	C7 H14 Cl3 K2 N4 O2 P3 S3	557.783
	C34 H63 N11 Na O2 P S	743.453
	C20 H37 Na O6	396.248
	C22 H38 N4 Na2 O3	452.274
	C28 H47 N5 O11	629.327
	C2 H Br2 Cl4 K2 N10 O2 P S	635.614
	C28 H36 N5 Na O2	497.277
		751.44
	C5 H Cl4 K Na P	293.812
	C17 H31 N4 Na	314.244
		209.85
	C H Br Cl3 K2 O10 P3 S4	655.518
	C H3 Cl4 K N4 Na O7 P3 S5	637.611
	C17 H48 N14 Na O3 P S	582.341
		733.598
	C6 H4 Br Cl4 K N10 Na P S4	655.672
	C34 H44 Cl N3 O S	577.288
	C3 H4 Na2 O12 S	309.921
	C18 H51 N15 Na2 O3 P2	633.357
	C24 H44 N Na O5	449.31
		623.741
	C7 H7 Cl4 K N8 Na2 O P2 S5	665.701
	C5 H5 Cl3 K N6 Na O13 P2 S	617.771
		793.859
	C7 H10 Cl K2 N8 O12 P S3	637.828
	C28 H54 N3 Na O8	583.38
	C23 H26 N2 Na2 O S	424.158
	C2 H2 Cl4 K2 N5 Na O8 P2 S2	590.675
	C20 H32 P2 S2	398.142
	C24 H53 N O14 P2	641.293
	C19 H31 N2 Na O S	358.206
	C10 H13 Cl3 N2 O4 P2	391.941
	C22 H41 Na O4	392.29
		565.832
	C4 H Br Cl K2 O6 P3 S5	589.573
	C23 H37 N7 Na2 O4	521.269
	C2 H Cl2 K2 N2 Na2 O2 P S5	469.682
	C9 H Cl2 N10 Na2 O7 P3	569.842
	C7 H10 Cl2 K Na O15 P2 S	559.813
	C20 H19 Cl N Na O	347.106
	C3 H10 Br Cl K2 N10 Na O P S5	607.743
	C34 H53 K2 N7 Na2	683.343
	C27 H45 Na O4	456.32
	C30 H36 O4 S	492.232
	C13 H11 N4 Na O S	294.055
	C18 H42 Cl N7 O2	423.308
	C19 H41 N7 O3	415.327
	C35 H66 Br N12 P	764.446
	C9 H10 K N14 Na2 O6 P3 S4	715.844
	C26 H48 K2 N15 Na S	703.311
	C H4 Cl4 N4 Na O10 P3 S5	647.64
	C22 H45 N3 P2	413.311
	C3 H3 Cl4 K2 N2 O3 P3 S5	585.598
	C21 H51 N11 Na2 O5 P2 S	677.307
	C5 H Br3 Cl N Na O7 P3 S5	734.47
	C20 H37 Na O2	332.269
		647.528
	C25 H40 N6 O2	456.32
	C H2 Br Cl4 N7 Na2 O4 S	472.762
	C25 H39 N14 Na O3	606.322
	C2 H8 Cl N3 Na O5 P S2	306.923
	C29 H51 N Na O4 P3	593.294
	C33 H52 Cl K N O5 P	647.29
	C20 H35 Na O3	346.248
	C3 H Br Cl4 K2 N4 O P2	467.685
	C17 H31 N4 Na	314.244
	C22 H47 N3 P2	415.327
	C2 H3 Br2 Cl3 N3 Na2 O P3 S5	646.532
	C4 H5 Cl3 K2 N6 P2 S	413.811
	C29 H39 N13 O8	697.305
	C18 H38 Cl N7 O	403.282
	C6 H4 Cl4 K N3 Na O2 P S	414.805
	C20 H42 N2 O S2	390.274
	C5 H3 Br Cl3 K N6 O4 S3	529.727
	C14 H41 N14 Na2 P	482.316
	C32 H70 Br N11 O S	735.467
	C21 H29 Cl2 K N3 O3 P S2	575.04
	C8 H15 Cl4 K2 N6 P S2	507.857
	C4 H10 Cl N Na O4 P3	286.942
	C21 H41 N3 O8	463.29
	C4 H3 Cl4 K N2 O14	481.798
	C10 H11 Cl4 N2 Na O6 S	449.899
	C5 H10 Cl2 N2 Na O10 P S2	445.879
	C8 H5 Cl3 K2 N8 O3	443.882
	C18 H20 Cl3 N3 O2	415.063
		282.254
	C20 H43 N O14	521.27
	C5 H12 Cl O9 P3 S	375.911
	C24 H45 N13 Na2 O6 P2	719.289
	C4 H4 Br2 Cl4 Na O11 P3 S5	801.457
	C23 H41 N5 Na2 O3 S	513.271
	C16 H22 N2 O12	434.118
	C3 H3 Cl3 N4 Na2 O3 P2	355.854
	C6 H3 Cl N4 Na O14 P	443.897
	C5 H13 Br2 Cl3 N8 Na O P S3	613.744
	C2 H4 K2 O3 S4	281.832
	C28 H57 N3 O13 P2	705.337
	C10 H3 Br Cl3 K2 O3 P3 S5	685.541
		635.525
	C27 H46 N3 Na O8	563.317
	C25 H44 N8 Na2 O5	582.322
	C20 H35 Na O2	330.254
	C5 H9 Cl4 N2 Na2 P3 S3	471.769
	C18 H38 Cl N7 O2	419.277
		279.835
	C2 H6 Cl2 N2 O11 P2	365.882
	C23 H49 N5 O10	555.348
	C21 H35 N2 Na O6	434.239
	C30 H37 N4 Na P2	538.24
	C24 H44 N Na O6	465.305
	C4 H2 Br Cl3 K2 N O3 P3 S5	626.539
	C3 H Br3 K2 O11 P2 S5	749.442
	C15 H21 Cl3 O15 P2 S2	671.887
	C4 H11 Cl2 N4 Na2 O8 P3	451.896
		627.539
	C20 H48 N3 O P3	439.302
	C27 H51 N7 Na2 O4	583.379
	C9 H8 Cl N7 O6	345.023
	C31 H47 N9 O2 S	609.358
	C26 H40 N2 O4 S	476.27
	C3 H5 Cl2 N2 Na O15 S	433.868
	C26 H43 N15 Na O5 P	699.32
	C27 H46 N2 Na2 O11	620.29
	C11 H28 Br Cl3 K N8 O P S4	669.889
	C5 H10 Cl3 K2 N6 Na2 O P3	491.826
	C14 H22 Cl4 O S4	473.931
	C2 H4 Br2 Cl3 N8 O P S4	577.656
	C10 H16 Cl3 K O S4	423.879
	C18 H37 K O4 S	388.207
	C24 H48 N3 O13 P	617.293
	C19 H40 Cl N5 Na2	419.277
	C11 H6 Cl N4 Na2 O9 P3	511.883
	C12 H2 Cl4 N6 Na O4 P S4	615.741
	C37 H51 K2 N Na P	641.293
	C20 H41 N5 Na2 O2	429.305
	C26 H55 N5 O11	613.389
	C19 H31 Na O9	426.186
	C36 H38 N11 Na O2	679.311
	C33 H37 Cl N10 O4	672.269
	C7 H14 N5 Na O4 S	287.066
	C40 H64 Na O4 P	662.446
	C32 H49 N2 Na2 O9 P	682.297
	C20 H24 Cl N5 Na P	423.136
	C2 H4 Cl3 N2 Na O13 S	423.84
	C25 H48 Cl N5 O8	581.319
	C22 H40 N9 Na O6	549.299
	C8 H14 K2 N6 Na O8 P3 S2	579.87
	C3 H Cl2 O P S5	313.775
	C26 H50 N7 P3	553.333
		588.574
	C18 H38 Cl N7 O	403.282
		661.26
	C28 H57 Cl N O3 P S3	617.293
	C H4 Br2 Cl3 K2 N12 P S	587.685
		591.57
	C27 H55 N Na P3	509.343
	C5 H Br2 Cl4 K O8	525.642
		657.885
		381.853
