# Supplementary material for: Liquid Chromatography/Mass Spectrometry based serum metabolomics study on recurrent abortion women with antiphospholipid syndrome
Source: PLoS One. 2019 Nov 21;14(11):e0225463. doi: 10.1371/journal.pone.0225463 (PMC6874207; doi:10.1371/journal.pone.0225463)
Supplement: S2 File — (XLSX) [file pone.0225463.s002.xlsx]

## Sheet: Compounds
Name	Formula	Molecular Weight	RT [min]	Area (Max.)	Group Area: C	Group Area: M	Group CV [%]: C	Group CV [%]: M	Ratio: (M) / (C)	Log2 Fold Change: (M) / (C)	P-value: (M) / (C)	Adj. P-value: (M) / (C)	Area: P-C1.raw (F15)	Area: P-C2.raw (F16)	Area: P-C3.raw (F17)	Area: P-C4.raw (F18)	Area: P-C5.raw (F19)	Area: P-C6.raw (F20)	Area: P-M1.raw (F21)	Area: P-M2.raw (F22)	Area: P-M3.raw (F23)	Area: P-M4.raw (F24)	Area: P-M5.raw (F25)	Area: P-M6.raw (F26)	Area: P-YJ01.raw (F27)
	C8 H20 N6 O S	248.142	9.632	6322.64	1089.91	2078.34	77.4545	73.8337	1.907	0.93	0.0645553	0.146995	1245.71	1918.21	934.118	1347.31	91.0001	98.348	6322.64	1767.04	1576.79	2389.64	766.364	3128.38	210.042
Methenolone	C20 H30 O2	302.226	13.089	41591	6516.21	10261.6	61.0336	84.6351	1.575	0.66	0.202818	0.306151	6996.5	6035.5	19180.8	8715.73	5072.8	6035.92	41591	10499.3	5899.72	29556.4	6702.25	10023.9	266.675
	C14 H17 N4 Na	264.135	0.468	16038.4	7822.06	10973.1	18.5194	22.7637	1.403	0.49	0.02346	0.0756788	9921.25	7943.15	10280.9	7700.97	7333.18	6368.35	16038.4	9357.82	11474.9	10721.9	8788.93	11224.2	826.39
	C13 H32 N6 O S	320.237	12.256	15554	4319.16	7864.69	64.5218	42.3749	1.821	0.86	0.0958751	0.182471	3109.37	6707.97	5024	9604.94	3614.32	702.127	15554	7819.42	7909.96	4628.49	7322.44	8538.35	569.89
(+)-Nootkatone	C15 H22 O	218.168	8.322	67398.4	19340.9	37213.9	93.3923	44.1573	1.924	0.94	0.109945	0.19926	8733.34	29948.4	36950.2	44085.9	1145.16	1150.9	67398.4	42381.8	41432.7	32995.1	26316.6	18818.3	1902.89
Capsidiol	C15 H24 O2	236.179	11.833	14707.4	2443.57	6905.18	80.8523	70.2301	2.826	1.5	0.0878386	0.176033	1425.55	7034.99	5081.51	3461.6	1256.13	563.617	12928.4	2031.56	14707.4	9592.31	4218.05	2897.95	464.973
[FAoxo(4:0)]11-oxo-5Z_9_12E_14E-prostatetraenoicacid	C20 H28 O3	316.205	9.006	44795.8	8908.88	14162.5	59.768	71.2937	1.59	0.67	0.0930727	0.179695	10789.6	12107.4	3321.67	5295.12	7028.17	19274	44795.8	10954.7	7907.44	21523.7	15425.5	12899.5	873.476
Mesterolone	C20 H32 O2	304.242	12.057	30591	5885.75	14755.4	76.6662	46.938	2.507	1.33	0.0522641	0.130738	4142.61	12589.9	7628.89	15365.8	3544.94	844.036	30591	13955.8	21101.5	15555	11591	8515.1	832.828
Arachidonic acid	C20 H32 O2	304.242	13.799	274863	64035.7	78069.3	38.5384	76.1735	1.219	0.29	0.316686	0.417008	64546.3	50922	75097.2	122153	47211.5	63525.1	274863	59068.9	78596.5	151699	43595.1	77542.1	827.827
	C19 H31 N2 O P	334.216	8.409	19186.6	4672.41	5752.9	77.0133	84.2179	1.231	0.3	0.355212	0.453445	2193.03	7492.18	7151.8	10077.7	1768.31	871.951	13844.5	2006.83	19186.6	7392.13	4113.68	2682.72	508.306
Methandienone	C20 H28 O2	300.21	11.339	82071.6	9634.53	30445.4	95.4335	71.0855	3.16	1.66	0.0972714	0.184286	6797.23	30305.7	42994.7	12471.8	6403.52	2451.96	82071.6	9573.31	35127.4	48578.1	25763.3	18557.8	975.781
Methandienone	C20 H28 O2	300.21	10.39	444352	90174.9	127287	77.264	79.939	1.412	0.5	0.235732	0.339283	109822	93569.1	36714.3	43032.1	86780.7	259443	444352	114892	61777.6	260932	139682	76261.4	539.049
Uric Acid	C5 H4 N4 O3	169.036
	C11 H23 K N4 O	266.151	0.467	17831.1	9208.35	12367.1	10.6132	21.2273	1.343	0.43	0.0075799	0.0335968	9601.83	9030.42	10759.7	8795.23	7793.23	9386.27	17831.1	14689	12402.5	11116.7	10155	12331.6	777.67
	C11 H15 N4 Na S	258.09	6.907	16760	1029.61	2213.3	121.337	140.354	2.15	1.1	0.324879	0.423962	1020.99	1038.23	301.239	875.759	6383.47	1516.21	1540.94	2529.99	16760	1896.61	380.507	3136.87	481.933
Paraldehyde	C6 H12 O3	132.079	0.556	11333.4	4726.27	8532.43	39.1413	20.8661	1.805	0.85	0.017712	0.0614148	7389.81	7497.38	5345.49	4107.05	3712.21	2635.03	9511.24	5986.1	7899.55	9077.93	11333.4	7986.93	139.541
	C17 H28 N2 Na P	314.19	8.625	15007.5	1441.77	3523.39	55.8126	97.885	2.444	1.29	0.0611612	0.143338	2860.96	1962.63	826.708	786.257	920.903	2454.16	15007.5	3009.82	1217.53	6459.66	4036.97	1735.94	337.624
11-cis-retinal	C20 H28 O	284.215	11.834	124721	35080.3	69616.5	83.7783	62.5818	1.984	0.99	0.251623	0.353925	17188.7	95613.7	66983.3	51580.7	18580	3299.58	113093	14010.5	124721	85963.6	53269.4	33873.8	235.543
Palmitoleicacid	C16 H30 O2	254.226	13.676	85127	17820.3	28449.4	39.8652	68.7574	1.596	0.67	0.0927427	0.179575	28325.9	19259.4	27607.6	11450.3	16381.1	11095.8	85127	14093.4	34066	57148.6	22832.9	22268.4	986.959
1-Carbapen-2-em-3-carboxylicacid	C7 H7 N O3	153.043	0.557	75384	15444.7	12319.3	93.9931	125.204	0.798	-0.33	0.611737	0.689287	1932.32	763.056	43491.8	39201.4	16623.5	14265.9	75384	24059.9	578.591	49726.5	529.097	469.672	88.9162
[FA(22:5)]7Z_10Z_13Z_16Z_19Z-docosapentaenoicacid	C22 H34 O2	330.257	13.968	26045.7	6247.81	4773.17	42.1811	98.4985	0.764	-0.39	0.456009	0.543503	6638.41	7764.16	6883.13	5857.21	2512.18	2599.69	26045.7	3488.53	5488.39	10965.1	3715.68	4057.95	498.515
[FA(22:5)]7Z_10Z_13Z_16Z_19Z-docosapentaenoicacid	C22 H34 O2	330.257	12.439	9847.58	2799.27	5986.78	70.1277	43.444	2.139	1.1	0.0640653	0.146648	1498.78	6015.6	3577.15	3701.74	2021.4	338.17	8460.03	3150.25	9847.58	6796.21	5177.34	3589.1	356.057
Retinyl acetate	C22 H32 O2	328.242	13.567	150971	37666.4	36463.7	47.9861	87.3919	0.968	-0.05	0.607962	0.686422	66106.2	52644.6	42127.1	33205.7	12151	29432.4	150971	13322.7	38134.6	86646.4	29168.8	34792.9	638.822
	C15 H23 Na2 P	280.132	10.399	75241.5	26861.5	41492.3	25.9667	46.5514	1.545	0.63	0.185093	0.286114	32708	24080.4	24099.2	41450.8	29623.8	21055.4	75241.5	54330.7	28020	43602.3	18279.3	39382.3	405.27
N-Desmethyl Mephenytoin	C11 H12 N2 O2	204.089	0.562	24690.8	2074.2	12619.8	36.8548	54.5684	6.084	2.61	9.7911e-05	0.00250687	1758.01	2723.27	2390.38	3064.16	1716.01	947.629	6173.05	7962.73	11679.6	24690.8	24503.8	13560	71.3423
DL-Tryptophan	C11 H12 N2 O2	204.091	0.562	567744	335937	342714	17.8689	34.1428	1.02	0.03	0.948735	0.96081	413093	326092	256759	410557	303766	345781	567744	312586	372841	205459	295697	395013	564.609
2-cyclohexylidene-cyclohexanone	C12 H18 O	178.137	12.815	41050.4	1309.41	15546.2	17.9303	85.4799	11.873	3.57	0.00468095	0.022938	1289.17	1434.04	1329.65	1187.32	1402.68	825.466	1990.24	5037.88	8686.21	26488.1	41050.4	22406.2	1500.31
(6Z)-Octadecenoicacid	C18 H34 O2	282.257	15.119	98377.6	17361.9	31366.2	41.2194	71.1908	1.807	0.85	0.0285983	0.0872039	27672.6	15285.9	19560.5	19437.9	11253.3	8068.51	98377.6	18605.4	34576.2	57217	28156.2	20456.8	956.881
[FA(18:4)]6Z_9Z_12Z_15Z-octadecatetraenoicacid	C18 H28 O2	276.21	12.645	9719.86	1011.03	1676.35	71.7291	115.546	1.658	0.73	0.147895	0.243241	1411.75	996.161	2952.25	1025.89	654.465	458.907	9719.86	964.736	1231.42	2195.25	1569.19	1783.51	320.177
[FA(18:1)]9Z-Octadecen-12-ynoicacid	C18 H30 O2	278.226	11.488	87901	10565	33709.4	43.7636	66.0506	3.191	1.67	0.00275604	0.0159908	10310.4	12292.2	16833.1	10819.7	7401.7	3620.93	32822.7	14597.7	34596.2	37400.8	87901	24501.9	6025.12
Elaidolinolenic acid	C18 H30 O2	278.226	13.211	107662	17723	23942.3	48.0375	95.3351	1.351	0.43	0.188082	0.289131	20487.4	14789.3	34151.4	24888.5	14958.5	7323.51	107662	15887.2	29320.7	25740.6	19803.1	22144	547.459
	C20 H31 Na O3	342.219	11.833	369789	95187.5	169646	93.626	70.0716	1.782	0.83	0.296844	0.397457	35871.8	303254	192732	146222	44153.2	7989.2	319322	33445.4	369789	216390	122902	85215.7	612.344
[FA(18:1)]9Z-Octadecen-12-ynoicacid	C18 H30 O2	278.226	10.374	9441.68	4384.55	6026.37	37.505	26.2407	1.374	0.46	0.089061	0.176661	5233.94	3535.15	6637.24	6475.42	2703.66	3118.05	9441.68	4348.98	6143.02	5885.94	6672.77	5909.71	693.177
(2S)-Flavan-4-ol	C15 H14 O2	226.101	8.676	17359.9	2431.52	4923.02	113.757	79.3886	2.025	1.02	0.151273	0.24782	3453.15	6554.98	727.65	742.567	1409.88	13613.7	17359.9	6036.92	2731.7	15200.2	3597.85	3809.11	395.254
	C16 H21 Na O4	300.135	0.474	65908.8	30435.4	43636	28.3604	33.3086	1.434	0.52	0.0595686	0.14099	35360.6	38673.5	41143.2	20840.3	22868.4	25510.2	65908.8	45609.6	63544.2	24427.3	41662.3	40091.4	2926.98
	C7 H14 N4 Na P	208.086	0.559	19644	4542.95	6334.24	27.7946	78.1085	1.394	0.48	0.523625	0.605939	7613.74	4533.99	4342.97	4266.43	4551.92	6947.77	19644	2727.54	7561.87	4145.38	7186.73	5481.75	193.009
	C20 H42 N2 Na O P	380.292	15.65	58643.2	21103.1	21951.8	58.6029	33.3499	1.04	0.06	0.63644	0.711842	23838.2	20228.4	21977.8	58643.2	17211.8	19231.2	19616.7	27903.9	24287	34228.4	13337.7	17315.3	154.816
FG7175000	C9 H7 N O	145.054	0.562	45144.8	20254.5	23060	15.8785	42.3099	1.139	0.19	0.419294	0.511416	25099.4	20977.3	16503.4	23324.7	17858.8	19531.6	45144.8	18666.5	24832.1	14936.6	21956.1	24163.9	328.029
	C14 H24 N Na O2	261.172	9.335	53063.3	1002.84	22116.3	26.3182	70.9925	22.054	4.46	0.000258014	0.00399206	778.03	1312.24	1126.8	884.741	1120.94	623.215	4280.41	12763.6	17610.9	42465.1	53063.3	26621.6	1063.97
17a-Ethynylestradiol	C20 H24 O2	296.179	8.92	11191.3	1442.19	2593.35	51.7225	93.2845	1.798	0.85	0.121187	0.212938	2109.01	1807.24	951.351	729.35	1077.13	2879.65	11191.3	3459.72	1074.31	5899.19	1573.47	1726.99	368.02
	C10 H18 N2 Na P	220.111	11.641	75239.2	36474.4	57069.8	44.9641	29.5526	1.565	0.65	0.298141	0.398049	68961.7	75239.2	31319.1	32235.4	40713.3	27860.4	53715.3	60424.3	73382.8	74756.3	32559.7	43353	3060.67
Auraptene	C19 H22 O3	298.156	11.642	33797.8	15450.5	20658.7	42.301	34.9213	1.337	0.42	0.418019	0.511354	18247.7	32995.9	14493.4	11643.5	16068.5	14832.5	33797.8	21179.9	10676.7	20137.5	19201.2	23920.1	1086.04
FG7175000	C9 H7 N O	145.054	1.125	58467	46931.7	35247.3	17.9277	34.6983	0.751	-0.41	0.186373	0.287296	46131.2	53771.5	33272.3	54407	39564.6	47732.2	58467	31996.4	38498.2	20564.2	31002.8	44147.4	2311.62
	C18 H38 N2 Na O P	352.261	14.03	62664.3	39812.2	20589.6	43.0691	53.8685	0.517	-0.95	0.063832	0.146648	59664.8	22880.4	25490.3	62664.3	29133.2	50491.2	49470.3	19043.8	26907.7	15449.4	13573.7	22135.3	1023.94
Naphthalen-2-amine	C10 H9 N	143.074	1.126	26295.1	20025.4	14171.2	20.1606	37.2033	0.708	-0.5	0.118149	0.20936	20175.3	19369	14010.3	26295.1	23329.9	19875.5	25915.1	11458	19495.5	9966.33	14160.1	14182.3	342.169
Arginine	C6 H14 N6 O2	175.119
	C35 H76 N12 Na O4 P3 S	876.495	0.557	19308.1	2136.18	9419.56	79.0529	39.5873	4.41	2.14	0.00465506	0.0229279	5407.98	4218.26	3271.15	1001.21	695.747	767.826	19308.1	7295.26	9791.21	8950.1	10684.8	9047.91	142.858
Ipronidazole	C7 H11 N3 O2	169.086	0.529	42449	19125.8	23208.1	43.4765	58.0465	1.213	0.28	0.675378	0.740448	30055.6	16261	23471.3	21990.6	7351.78	12981.5	39434.9	14949.1	4861.34	22392.1	42449	24024	124.121
Pseudocapsaicin	C17 H27 N O3	293.2	11.646	11367.2	3377.41	5014.51	29.6599	47.0716	1.485	0.57	0.0507535	0.128304	3568.85	5734.36	2957.46	3185.97	4289.99	2761.92	11367.2	8407.83	3788.47	5178.96	4237.27	4850.07	429.771
[FA(16:2)]N-hexadecyl-ethanolamine	C18 H37 N O2	299.284	10.531	206395	71641	73341.8	50.6449	71.431	1.024	0.03	0.686597	0.747917	49896.2	71688.5	71593.5	125839	18903.7	89255.7	206395	25437.5	88293.1	91920.1	58390.6	57515.5	6524.26
CALYCANTHINE	C22 H26 N4	346.216	8.381	137907	93922.1	71629.2	39.9009	40.5576	0.763	-0.39	0.880289	0.910812	98474.3	100486	89369.9	124874	40225.4	46229.1	137907	44340.4	83862.2	62325	70548.3	72710.2	428.233
tranexamic acid	C8 H15 N O2	157.111	0.525	60206.9	19386.1	55378.2	71.1283	25.4496	2.857	1.51	0.0258206	0.0812548	21517.6	17254.6	24474.5	31844.7	2421.73	2879.29	60206.9	57048	54522.1	56234.2	30548.3	36066.8	75.5173
	C22 H33 N4 Na	376.261	13.194	13332.8	4373.2	987.787	36.6189	181.261	0.226	-2.15	0.0603275	0.141985	6111.69	2359.7	6224.13	3644.06	3114.15	5102.35	13332.8	925.728	233.874	1146.39	367.006	1049.85	267.011
Stachydrine	C7 H13 N O2	143.095	0.521	78424.3	34264.7	60918.1	28.1019	23.6988	1.778	0.83	0.00575314	0.0270042	45177	35202.8	33326.7	51149.5	29844.3	23260	78424.3	62597.9	59238.2	78180	39932.2	54410.9	144.556
L-Histidine	C6 H9 N3 O2	155.07	0.52	34643.9	20773	21875	41.0693	25.4847	1.053	0.07	0.473954	0.558124	31349.9	11398.9	13178.2	25067	16479	30218.9	34643.9	24819.3	19493.7	23527.8	20222.2	18331.7	597.208
	C20 H31 N2 O P	346.216	7.869	50740.3	30717.2	21766.9	59.6675	48.3747	0.709	-0.5	0.756179	0.802779	36559	50740.3	24875.3	49749.1	8126	12972.7	46431.8	12023.9	20384.3	18804	23149.5	24644	543.816
2-(1-Hydroxycyclohexyl)-acetophenone	C14 H18 O2	218.132	11.834	20946.6	5867.68	11531.9	70.9224	51.2449	1.965	0.97	0.124281	0.217231	3423.22	15597.5	10414.9	7942.22	3793.13	2253.43	18591.9	4872.62	20946.6	13801.1	9262.71	7421.61	1465.68
Butyryl-L-carnitine	C11 H21 N O4	231.148	0.561	61577.6	39588.1	25147.6	29.2363	40.8981	0.635	-0.65	0.0347611	0.100577	42777.4	34815.5	28619.8	54485.3	36398.9	61577.6	48307.9	18481.4	30050.8	21571.4	18540.1	28723.8	96.9862
Octyl 4-methoxycinnamate	C18 H26 O3	290.19	11.206	7946.61	637.442	800.329	164.043	20.1967	1.256	0.33	0.628526	0.704404	344.458	787.358	625.162	7946.61	649.723	621.019	810.88	842.901	477.67	789.779	620.584	828.602	1507.44
	C18 H41 N3 O11	475.272	10.539	7460.15	1525.76	1960.03	76.1249	82.0163	1.285	0.36	0.111817	0.200921	1789.67	1361.37	1690.15	2922.71	194.806	222.522	7460.15	1473.54	2112.95	1822.46	2058.52	1861.55	463.195
	C20 H43 N2 O P	358.31	15.656	128988	91310.1	101925	29.6551	24.9193	1.116	0.16	0.429535	0.518233	80918.7	101702	107253	111886	73284.2	44284.2	95007.1	108842	116554	128988	61126	82354.4	828.273
	C20 H29 N4 Na O S	396.196	10.4	61862.7	37647.3	44319.4	16.2341	21.85	1.177	0.24	0.0955885	0.182471	29870	33673.1	31481.1	43257.5	41621.5	42273.9	47810.3	40828.5	51313.1	61862.7	34929.2	37775.9	392.099
	C21 H40 Cl N4 Na O5 P2 S	580.178	10.402	28297.5	15592.3	21501.4	17.9459	26.9551	1.379	0.46	0.0831545	0.169903	15217.5	21102	15967	12549.7	14546.6	16910.5	26919.7	14766	28297.5	22251.4	20751.3	14923.6	578.621
1-palmitoylglycerol;MAG(16:0)	C19 H38 O4	330.279	14.004	224530	132353	135230	36.5124	30.7116	1.022	0.03	0.655522	0.726037	147107	75117	117600	218932	105274	161089	224530	134594	113067	173982	101602	135865	3626.28
3222	C16 H24 O2	248.179	11.532	64714.3	49389	55419.3	15.8848	11.3933	1.122	0.17	0.0701808	0.152825	47279.4	53278.3	40979.2	51498.5	35836.3	54878	55381.2	64714.3	55457.5	61001.4	48385.9	49485.3	9865.81
	C22 H49 N3 Na O P	425.353	11.578	71041.6	55597.6	49972.5	31.2066	36.1203	0.899	-0.15	0.967081	0.974076	59376.7	60965.9	50356.5	60335.3	19661.4	51818.5	61417.5	33627.7	71041.6	64116	29113.9	38527.5	454.729
	C16 H28 N Na O5	337.188	0.562	60743.9	14101.1	12783.7	79.6012	101.456	0.907	-0.14	0.276495	0.377778	26106	15431.9	14366.3	13835.9	1037.55	1217.78	60743.9	16262.7	18936.8	8260.41	7334.17	9304.66	226.575
	C24 H21 Cl N8 S	488.13	10.404	37467.4	18340	30534.8	31.6521	26.3576	1.665	0.74	0.0663455	0.148213	19046.3	12193.2	23839.1	30713.5	17633.7	17454.8	34118.8	15373.8	37467.4	32070.5	28999.1	27161.5	529.578
Isonox 132	C18 H30 O	262.231	14.008	169660	39755.9	55485.6	49.6181	65.7368	1.396	0.48	0.0879637	0.176033	16471.1	42031.9	45711.5	74303	25263.2	37480	169660	34159.1	49157.6	89014.6	49946	61025.1	1144.65
2-methylbutyrylcarnitine	C12 H23 N O4	245.164	0.563	25592.8	20797	11155.7	19.3186	49.855	0.536	-0.9	0.0417729	0.112585	19222.4	16037	16159	23379.7	22371.5	25592.8	23149.1	9962.15	12231.3	4612.06	10080.1	14716.9	415.452
	C4 H14 N4 Na O2 P	204.074	12.146	21068.5	11943.9	10520	39.2268	38.4124	0.881	-0.18	0.500191	0.582858	21068.5	12052.7	8117.5	11864.3	7899.69	12023.5	3846.94	12494.9	16114.7	9612.66	11250	9789.89	868.501
	C6 H18 N5 Na O8	311.105	0.553	15565.1	8628.94	4964.83	44.8262	68.5239	0.575	-0.8	0.16514	0.263059	14584.2	15565.1	9007.99	6106.62	8249.89	5021.1	15337.4	4939.04	7137.33	2396.74	4870.33	4990.61	150.283
Isonox 132	C18 H30 O	262.231	13.194	16475.4	3333.12	3245.48	29.5621	101.522	0.974	-0.04	0.395296	0.49294	4141.91	1795.6	3914.59	2928.27	2408.2	3737.96	16475.4	2333.29	2558.1	4611.55	3903.61	2587.35	929.877
Androst-4-en-3-one	C19 H28 O	272.215	9.338	5625.08	968.889	1594.8	118.58	74.0655	1.646	0.72	0.259966	0.362002	1054.97	608.573	882.805	534.469	1223.46	5625.08	5409.28	1845.13	1153.74	1408.79	1686.38	1503.23	820.274
	C19 H19 N8 Na	382.161	13.564	32112.6	1856.66	4328.68	44.9714	133.573	2.331	1.22	0.0267981	0.0829251	2248.85	1862.29	1851.03	2725.41	833.851	786.507	32112.6	3410.32	5247.04	6354.91	2177.19	2752.55	977.377
cis-Zeatin	C10 H13 N5 O	219.112	0.56	51300.4	22252.8	22576.7	19.2419	44.7576	1.015	0.02	0.394145	0.491872	23841.4	27234.8	17873.2	17378.9	20664.2	26610.4	51300.4	18523.7	22386.7	28021.9	22766.8	20531.8	156.345
Cotinine	C10 H12 N2 O	176.096	0.558	210627	108347	101873	38.7371	35.281	0.94	-0.09	0.506997	0.589225	92936.6	116568	82019.8	210627	115352	101343	149280	71699.7	135585	129075	74669.9	68509.1	291.812
	C17 H33 K O4	340.203	11.338	10585.2	1594.09	3808.73	102.808	66.4372	2.389	1.26	0.158876	0.256256	901.822	5279.83	7765.23	2108.62	1079.55	242.429	10585.2	1725.79	4445.36	6580.65	3172.1	2820.74	293.905
1-arachidonoyl-sn-glycero-3-phosphoethanolamine	C25 H44 N O7 P	501.288	11.003	105158	38069.5	29980.3	23.0825	74.8898	0.788	-0.34	0.964869	0.973021	40991.3	35817.4	40321.6	47127	25018.4	28123.5	105158	25654.7	32266.1	46484.1	18844.3	27694.5	429.557
	C15 H32 Cl2 N8	394.215	15.023	22591.5	9171.77	14752	23.5159	29.5997	1.608	0.69	0.0225107	0.0733566	13462.3	8992.35	11688.6	9351.19	7380.69	8067.62	22591.5	10321.6	15275.9	15767.7	14228.2	10988	963.141
Promegestone	C22 H30 O2	326.226	11.747	38110.4	3297.62	9501.8	106.635	89.6439	2.881	1.53	0.0500819	0.12728	2735.59	14788.3	4230.53	3859.64	2324.11	621.517	38110.4	4348.95	26241.9	12208.6	6795.05	4727.21	248.382
4147610	C19 H37 N O4	343.274	9.862	21600.1	8119.61	6979.35	18.8818	70.2965	0.86	-0.22	0.859934	0.894739	7962.27	8691.97	8278.18	8276.94	4786.03	7386.17	21600.1	4526.47	6909.72	7571.99	6027.76	7048.98	553.897
	C21 H40 O2 S	356.273	9.979	15908.5	3352.04	3866.65	98.6478	75.0174	1.154	0.21	0.726442	0.77863	1992.34	3252.71	1131.5	3451.37	13938	15908.5	9379.47	3080.27	14319	4186.36	2768.14	3546.95	690.984
	C12 H20 N2 Na O3 P	294.112	10.399	40758.7	26006.1	27072.3	23.6926	25.5908	1.041	0.06	0.49158	0.574829	26166.9	17856.6	18833.9	33261.5	29432.7	25845.3	21816.5	29366.5	25492.8	40758.7	21274.2	28651.9	448.737
3-Dehydroxycarnitine	C7 H15 N O2	145.111	0.517	41456.6	19541.9	19967.4	26.2123	46.9026	1.022	0.03	0.867755	0.901192	21954.3	18336.1	33092.9	18254	20151.9	18931.9	41456.6	22783.2	12471.4	15200.6	17151.7	24639	53.5743
Methyl 1,2,2,6,6-pentamethyl-4-piperidyl sebacate	C21 H39 N O4	369.29	10.215	23493.6	8355.98	7863.32	21.7611	66.0254	0.941	-0.09	0.736377	0.787259	11593.1	8578.83	7176.14	8334.09	6190.69	8377.87	23493.6	5492.87	8734.72	7107.61	7322.94	8403.71	581.134
Orotinichalcone	C26 H28 O6	436.188	11.124	21146.5	17159.3	18789.5	28.5305	13.7452	1.095	0.13	0.347669	0.446544	21146.5	17003.3	14000.7	7952.67	17315.2	18423.1	18957.5	20611.3	18621.6	19910.9	14794.8	15076.9	398.506
Creatine	C4 H9 N3 O2	132.078
	C6 H11 N7 S	213.079	12.148	6546.3	4130.3	3908.51	36.9687	43.3124	0.946	-0.08	0.604425	0.68289	6546.3	4617.58	2099.93	3944.19	3037.79	4316.4	873.923	3315.65	5637.18	3852.96	4737.92	3964.06	468.363
	C19 H39 Na O3 S	370.253	8.978	82426	3542.78	12988.9	140.109	133.832	3.666	1.87	0.421935	0.512393	2181.75	3946.77	330.389	3138.8	35903.2	58890.8	82426	10355.6	2308.09	21275.6	3401.2	15622.2	847.748
	C9 H23 N5 Na2 S	279.148	0.565	8456.55	781.783	948.404	153.133	32.6803	1.213	0.28	0.884316	0.912733	966.385	827.924	671.284	8456.55	646.676	735.641	1636.99	1499.95	931.358	769.653	863.321	965.449	134.94
3a,6,6,9a-tetramethylperhydronaphtho[2,1-b]furan	C16 H28 O	236.215	13.676	55724.2	18930.2	25328.6	42.296	56.3499	1.338	0.42	0.189741	0.290878	30585.3	21331.7	29677.4	11499.5	16528.6	11470.4	55299.4	12437.1	28330.5	55724.2	21906.5	22326.8	901.98
	C23 H46 N3 O3 P S	475.302	4.274	28275	597.466	17948.2	76.2078	38.0742	30.04	4.91	5.07523e-05	0.00191598	947.038	1251.82	247.895	971.268	194.034	168.388	15559.8	10301.3	20336.5	28275	27219.5	13863.7	1933.22
	C21 H43 K Na P	388.263	9.383	9583.74	792.86	1335.51	96.5136	131.335	1.684	0.75	0.219694	0.321852	292.117	406.968	247.007	1178.75	3137.26	1834.73	1443.12	555.297	9583.74	1720.03	1164.31	1227.89	464.485
	C25 H25 N4 Na O2	436.189	10.422	653114	488308	444340	29.5525	45.8772	0.91	-0.14	0.406642	0.503333	228948	559686	471218	459739	653114	505397	454425	539621	434255	623212	238290	131850	11529.3
Ethyl docosahexaenoate	C24 H36 O2	356.273	10.52	162841	25047.2	32743.6	95.5473	106.684	1.307	0.39	0.416784	0.510217	26800.1	15869.5	1224.31	23294.2	43276.4	94662.6	162841	11524.3	62967.8	41248.8	16865.3	24238.3	468.286
	C5 H10 K N O2	155.036	0.497	552205	332096	283522	25.3455	37.9715	0.854	-0.23	0.669569	0.737055	301585	305283	258426	358909	383882	511890	552205	267724	428052	276061	207758	290983	319.943
Acetylcarnitine	C9 H17 N O4	203.117	0.532	2.16839e+06	1.29663e+06	807291	25.9243	64.641	0.623	-0.68	0.237863	0.34071	1.7498e+06	1.66008e+06	937478	1.39482e+06	976484	1.19844e+06	2.16839e+06	837919	260140	735015	776664	1.43153e+06	99.2197
	C24 H38 N Na2 O2 P3	511.191	10.401	16222.4	4843.53	11989.4	21.9649	32.846	2.475	1.31	0.00241968	0.014829	4530.37	6715.35	4030.94	6345.05	4193.9	5156.7	11776.8	12202	16222.4	12839.3	7651.25	6181.46	305.74
Tripropyl citrate	C15 H26 O7	318.168	0.561	25594.6	3165.25	18621.4	57.3131	33.0402	5.883	2.56	0.000292236	0.00420327	5524.62	3535.93	2794.58	3549.75	1024.88	1188.98	22270.5	11895.9	14972.4	25594.6	23108.7	12059.3	170.218
	C6 H18 N9 P	247.143	0.541	18931.4	10089.8	10166	30.322	36.9417	1.008	0.01	0.351264	0.450124	10537.4	14904.1	9642.27	11809.3	5400.52	9453.12	18143	10021.3	18931.4	9861.71	8339.68	10310.7	2287.51
	C27 H49 N5 Na2 O5	569.351	11.478	9186.01	4537.4	4885.73	33.19	47.4703	1.077	0.11	0.936984	0.954113	3898.07	3555.48	4342.16	4732.65	7617.49	7145.17	7694.59	4817.02	4062.45	9186.01	1997.1	4954.43	352.632
	C23 H42 N5 O3 P	467.304	10.497	141299	87411.1	77499	24.0401	42.2731	0.887	-0.17	0.49821	0.580956	76407.7	65787.8	97637.8	125770	77184.5	99290.9	141299	55272.5	84060	99949.3	44268.6	70938	493.878
(7Z,19R,25S)-22,25,28,28-Tetrahydroxy-22,28-dioxido-16-oxo-17,21,23,27-tetraoxa-22lambda~5~,28lambda~5~-diphosphaoctacos-7-en-19-yl (4Z,7Z,10Z,13Z,16Z,19Z)-4,7,10,13,16,19-docosahexaenoate	C44 H74 O13 P2	872.462	0.559	166791	20898.2	109217	52.778	30.7171	5.226	2.39	0.000343997	0.00458167	30776.7	25835.5	26834.5	15960.9	9621.73	6025.52	109016	68008.6	87934.4	132300	166791	109417	709.068
D-Arginine	C6 H14 N4 O2	174.113	0.543	19384.8	8136.68	7400.35	53.6404	61.138	0.91	-0.14	0.856646	0.892985	9245.21	7028.16	3534.76	15418.9	6714.44	16859.3	19384.8	7917.6	12165.8	5088.59	6883.1	4243.61	94.9327
Dodemorph	C18 H35 N O	281.273	13.884	1.60812e+06	67641.9	251849	29.2828	115.56	3.723	1.9	0.00475857	0.0232502	59696.5	46873	56497.4	75587.3	76544.2	104672	230800	134692	256651	423964	1.60812e+06	247046	51883.4
	C20 H41 N2 P	340.299	15.326	23110.3	7981.78	8285.25	64.215	25.6275	1.038	0.05	0.636167	0.711842	9184.76	13401.3	6778.8	23110.3	5973.18	5173.05	11771.3	8591.67	9179.39	7978.82	6807.32	5566.69	111.514
(2S)-4-Methyl-2-({[(3S,4S,5R)-2,3,4-trihydroxy-5-(hydroxymethyl)tetrahydro-2-furanyl]methyl}amino)pentanoic acid (non-preferred name)	C12 H23 N O7	293.149	0.559	225130	116807	62124.6	43.1608	76.8636	0.532	-0.91	0.273349	0.375321	189016	168382	133741	99872.9	85691.3	50580.3	225130	53527.3	111854	34171.5	62081.3	62167.9	304.287
	C28 H55 N Na2 O2 P2	545.348	12.544	353809	137120	255959	15.3014	30.4979	1.867	0.9	0.0038257	0.0202944	150520	154144	98083.3	129596	129734	144506	353809	239015	320360	272903	164534	170655	575.653
Pramipexole	C10 H17 N3 S	211.113	11.834	57389.3	6726.07	21860.4	63.5653	80.073	3.25	1.7	0.0407912	0.11036	5987.95	12632.5	7464.19	10708.5	3264.56	1118.64	17210.1	5236.06	57389.3	26510.6	26959.1	8085.04	304.38
	C16 H34 N3 O P	315.242	8.976	6815.88	2373.52	1931.92	34.5531	73.7806	0.814	-0.3	0.903895	0.927199	3174.29	2212.25	1951.17	2534.8	1155.78	3432.27	6815.88	1603.56	2377.48	2079.77	1750.87	1784.07	394.89
	C24 H46 N3 O P	423.337	11.1	47341.7	21633.2	22893.1	30.7962	44.7003	1.058	0.08	0.411951	0.507647	21337.9	22856.8	20168.1	29393.9	9549.46	21928.5	47341.7	18682	28344	20967	14805.3	24819.3	558.807
Furazolidone	C8 H7 N3 O5	225.039	0.546	56957.6	33918.9	41488.5	17.5522	19.3845	1.223	0.29	0.048641	0.125238	40212.6	36855.5	22968.6	32843.3	34994.4	32239.4	56957.6	39320	45526.6	31888.9	40668.4	42308.6	84.509
Creatinine	C4 H7 N3 O	114.067
	C8 H19 N9 Na P	295.14	11.42	257812	48088.3	121848	16.5733	56.3784	2.534	1.34	0.0115929	0.0443289	63308.3	51033.5	50424.6	45752.1	42151.8	41184.3	257812	188013	139307	104388	59836.6	65556.2	2616.77
	C5 H8 O7	180.027	0.521	64450.4	40268.3	51541.9	37.2706	22.066	1.28	0.36	0.186578	0.287348	51532.8	41448.8	39087.8	64450.4	21612.5	29179.7	62973	44652.5	35726.3	57268.3	64141.5	45815.4	224.846
3-Methoxyestra-1,3,5(10),16-tetraene	C19 H24 O	268.184	8.725	12430.9	2495.89	5840.11	56.518	62.2472	2.34	1.23	0.0560216	0.136262	2741.57	3822.16	859.334	1237.81	2250.21	4656.97	12430.9	3119.98	1858.43	6822.94	6849.05	4857.27	420.921
Bufa-20,22-dienolide	C24 H34 O2	354.258	8.388	12943.4	1047.04	4135.92	110.016	95.416	3.95	1.98	0.254377	0.356299	768.632	1325.45	309.983	676.424	5679.22	6688.89	12943.4	4482.71	3789.51	4482.33	846.988	1099.66	523.776
Sophoradin	C30 H36 O4	460.259	0.558	6651.49	641.308	5737.57	85.315	21.6886	8.947	3.16	0.00159376	0.011237	2827.94	1821.97	645.426	637.19	428.159	488.659	6428.27	3973.35	6651.49	6154.62	5320.51	4087.36	90.9177
	C13 H29 N9 Na O P	381.214	0.561	48407.3	9414	11196.2	94.3291	96.3548	1.189	0.25	0.280828	0.381205	27364.7	18085.8	11687.6	7140.38	807.363	932.485	48407.3	14349.1	16005.8	8043.28	6479.03	6736.8	173.494
	C18 H37 N3 Na2 P2	403.227	0.56	47812	7618.19	10768.3	77.3983	94.8106	1.414	0.5	0.115628	0.20593	14229	12609.9	10236.4	5000	1114.74	1280.18	47812	12320.6	15186.2	7206.67	7277.58	9216.13	238.185
	C27 H64 N12 O12 P2	810.424	0.575	16422.8	1184.22	11585.5	99.2387	27.7003	9.783	3.29	0.00432388	0.0220281	5255.77	4027.75	1782.76	585.685	419.833	474.922	16422.8	7718.24	10661.8	13338.8	12509.3	8728.14	96.0712
	C16 H32 Cl N S2	337.167	17.171	2697.79	673.933	1866	33.453	77.1398	2.769	1.47	0.786931	0.831202	741.36	607.348	740.518	373.315	446.737	961.035	2139.36	110.935	2554.03	1592.64	68.0163	2697.79	34.3518
	C24 H52 N2 O8 P2 S	590.292	0.584	3504.91	213.099	2175.07	19.1175	37.7047	10.207	3.35	2.1662e-06	0.00090493	271.24	273.919	194.683	231.515	188.428	177.326	1328.41	2287.01	2063.13	3504.91	3491.54	1750.36	51.5007
5-Phenyl-2-pyridinamine	C11 H10 N2	170.085	8.421	10247.9	1298.06	3060.3	23.9657	89.2127	2.358	1.24	0.240889	0.343159	1878.24	1266.72	1062.22	1801.89	1329.4	1170.83	373.178	1598.62	2898.29	5171.88	10247.9	3222.3	1104.4
	C19 H36 K N O2 P2	411.186	10.475	8348.17	2470.55	4402.4	74.2778	45.6287	1.782	0.83	0.0773958	0.162269	3452.81	4133.75	1669.88	3271.23	463.565	270.202	3293.08	4368.01	4436.78	4888.52	2162	8348.17	329.615
	C24 H50 N3 O P	427.368	12.226	27789.8	15123.4	10313.1	31.3537	53.602	0.682	-0.55	0.707779	0.763524	13693.2	12295.4	16553.7	21203	8065.49	18742.7	27789.8	10171.6	20471.8	10454.6	8580.64	9835.79	714.241
	C27 H54 N Na P2 S2	541.304	11.034	104082	62781.9	46024.3	35.2079	25.2873	0.733	-0.45	0.173234	0.271297	104082	38636.3	53064.6	85350.7	70036.3	55527.5	43478.8	66543.3	66733.9	48569.8	42454.4	36861.7	476.343
1-{14,15-Bis[(3,4-dicarboxybutanoyl)oxy]-3,5-dihydroxy-12,16-dimethyl-2-icosanyl}-3-hydroxypyridinium	C39 H62 N O15	784.409	0.56	170349	26556.7	117550	50.8971	28.0928	4.426	2.15	0.000840558	0.00762676	33915.8	33929.8	31496.6	21616.7	12972.1	5936.53	118263	73653	98140.1	142432	170349	116837	1008.13
memantine	C12 H21 N	179.168	8.428	56180.9	10300.7	28226.8	21.3264	47.5654	2.74	1.45	0.00164757	0.0115192	10428.2	10173.2	8023.81	14580.2	10924.9	9037.73	18333.6	17701.4	26193.9	44802.1	56180.9	30259.7	7406.03
Sphinganine;2-Amion-1_3-octadecanediol	C18 H39 N O2	301.3	10.231	110091	52262.9	52232.6	43.5948	44.1243	0.999	0	0.786332	0.831095	58519.9	46005.9	40363.4	42147.7	110091	79396.2	109223	57502.2	44300.5	51097.5	36344	53367.7	15572.6
	C6 H7 N3 O S	169.03	7.208	17644.7	296.058	319.653	222.653	16.2478	1.08	0.11	0.473139	0.557933	322.329	303.269	288.847	17644.7	265.855	268.048	450.959	322.695	327.72	303.873	316.612	315.409	436.883
Oxprenolol	C15 H23 N O3	265.167	8.424	37739.6	5177.19	19767.2	21.7781	49.1031	3.818	1.93	0.000657675	0.0066479	4120.56	5474.39	4879.98	7422.47	5827.27	4571.34	9837.78	15785	17619.2	36271.1	37739.6	21915.2	6597.4
	C21 H45 N9 O2 P2	517.317	11.454	560501	313311	369092	30.5451	38.7866	1.178	0.24	0.448198	0.537259	171715	277425	372527	198282	369281	349197	560501	333331	424211	404854	285399	148786	479.854
	C23 H42 N3 Na2 O P	453.288	11.356	391197	139851	152571	29.976	64.4384	1.091	0.13	0.736037	0.787259	202588	156444	123258	192291	95749.4	111245	391197	117648	234011	187494	83970.6	84858.3	2003.94
2K52U5JJWQ	C26 H38 O5	430.272	9.474	13473.3	2744.36	3563.87	101.058	70.8043	1.299	0.38	0.918859	0.939091	2151.98	3035.53	172.963	2453.19	13473.3	10533.8	8207.01	3974.47	1319.72	3153.26	1027.55	4419.02	338.847
	C H Cl K2 N10 O14 P2 S5	711.672	0.489	6856.07	3473.99	4174.73	12.3847	30.4387	1.202	0.27	0.0832877	0.169931	3492.05	3760.23	3572.34	3455.93	3255.75	2573.16	6856.07	3744.71	4604.74	3297.11	3301.25	4956.13	62.6153
	C26 H48 N7 Na P2	543.332	11.623	101729	75524.5	53525.5	23.7905	45.6692	0.709	-0.5	0.135776	0.229637	70650.1	44243.9	81865.5	98469.8	74016.8	77032.2	101729	36506	59523.8	54831.8	28994	52219.2	512.052
	C10 H26 N5 O3 P	295.177	0.559	149970	22991.5	101924	69.6957	31.9589	4.433	2.15	0.00795268	0.0347878	34305.6	28095	23310.9	22672.1	3758.73	1825.99	101225	56315.7	79894.7	123501	149970	102623	905.651
	C27 H41 N O S2	459.264	11.126	14932.1	7879.09	8854.52	9.58391	37.235	1.124	0.17	0.226693	0.329395	8260.16	8779.37	7249.43	7498.01	8519.57	6911.04	10308.4	14778.1	7400.64	14932.1	6634.42	7279.78	467.717
	C14 H21 Na O	228.149	0.55	133133	86104.6	63583.6	54.0121	36.691	0.738	-0.44	0.458139	0.544876	133133	64364.2	107845	120998	25654.2	42007.9	89522.3	30652.5	64581.3	37306.9	62585.8	66775.7	97.4833
	C27 H52 N Na O2 P2	507.335	11.169	24040.9	11117.4	7529.17	53.9782	25.0004	0.677	-0.56	0.172051	0.26995	7795.27	5094.02	10220.7	14326.1	24040.9	12014.2	10640.9	7219.68	7838.65	8920.24	4819.5	7210.43	522.954
Pumiliotoxin 251D	C16 H29 N O	251.226	15.67	14550.8	142.792	5753.68	95.0415	72.8577	40.294	5.33	3.78855e-05	0.00186563	132.665	141.117	144.467	679.185	137.635	151.39	1219.88	3060.39	4661.83	9982.66	14550.8	6845.53	163.909
(2R)-2-Acetoxy-3-[(9Z)-9-octadecen-1-yloxy]propyl 2-(trimethylammonio)ethyl phosphate	C28 H56 N O7 P	549.382	12.58	93318.3	53851.8	24490.1	43.0031	47.52	0.455	-1.14	0.0398899	0.109332	42998.2	23172	60219.2	47484.4	69472.9	93318.3	51345.1	43144.4	25017.4	23962.7	17913.5	17173	334.289
Sphinganine;2-Amion-1_3-octadecanediol	C18 H39 N O2	301.3	10.736	68453.7	26845.8	21857.2	37.7574	70.7332	0.814	-0.3	0.914087	0.935358	25386.4	28305.1	20414.6	45092.1	14776.9	30480.4	68453.7	12770.9	39620.7	14737.3	22255.5	21458.9	4037.76
	C23 H53 K N3 O5 P3	583.283	11.355	10088.8	2466.59	2828.23	38.6592	77.1547	1.147	0.2	0.237946	0.34071	3880.84	2426.3	1572.27	2713.47	1262.62	2506.87	10088.8	2629.87	5881.62	3026.59	2013.53	1623.06	325.453
Valethamate	C19 H31 N O2	305.237	8.323	37400.7	10391.1	16081.7	77.0497	57.8554	1.548	0.63	0.111799	0.200921	9956.13	13364.7	10826.2	12833.9	212.424	207.934	37400.7	18136.1	17482.3	14681.1	9404.91	9695.94	407.012
	C18 H43 N10 Na O3 S2	534.285	11.243	21010	13398.8	12035.9	32.5575	26.7655	0.898	-0.15	0.460036	0.546354	17903.9	11563.2	10333.7	21010	9286.98	15234.5	14654.9	11179.5	17193	12892.3	8898.93	8917.89	420.615
Pirbuterol	C12 H20 N2 O3	240.149	0.549	13845.3	8992.94	7148.51	29.1044	41.9542	0.795	-0.33	0.222933	0.325346	13543.8	9368.02	8617.86	12970.8	6231.54	8218.63	13845.3	6854.17	8710.84	4735.17	5340.25	7442.85	96.513
	C3 H Cl3 K N2 Na S	263.846	0.498	86729.1	24334.9	31523.9	16.7546	54.8552	1.295	0.37	0.0673049	0.149358	31028.2	28868.8	22744.1	24592.1	19410.4	24077.8	86729.1	29563.9	52714	26982.4	27779.5	33483.9	59.0519
	C9 H10 Cl3 N5 O3	340.985	2.643	86585.2	11778.1	25581.9	83.205	80.0479	2.172	1.12	0.0658438	0.147881	28127.3	13830	9726.17	17124.7	3014.62	632.744	86585.2	12471	60970.9	33665.2	17498.6	14468.3	678.893
	C21 H26 O P2	356.146	11.833	85460.6	8760.2	25938.5	78.5205	81.5539	2.961	1.57	0.0373789	0.105152	4803.96	22579.5	15679.8	12508.4	5012.04	1155.22	85460.6	12198.1	56522.6	32987.2	18889.9	11094	705.559
	C35 H42 N8 P2	636.301	13.998	133993	46776.3	53381.7	29.3068	59.5349	1.141	0.19	0.374817	0.473408	62402.8	29265.3	51521.8	61431.9	42030.9	35093.6	89629.5	35276.1	62806.2	43957.2	31929.3	133993	359.566
	C12 H37 N15 Na O3 P	493.285	11.384	10144.9	595.646	952.771	75.3836	137.392	1.6	0.68	0.142564	0.23704	1837.91	384.203	698.743	1089.36	227.28	492.549	10144.9	1124.4	2967.56	578.968	781.139	742.096	210.997
	C15 H45 N15 Na O P	505.355	12.448	14137.1	7428.68	4853.63	25.8466	58.3002	0.653	-0.61	0.972175	0.978028	7118.34	7739.02	5865.88	8275.22	7845.23	3623.76	11186	4230.09	14137.1	4593.75	5113.5	4584.48	493.166
	C8 H20 K N12 Na O4	410.128	10.408	11853.3	8483.5	10030.5	12.9121	23.5101	1.182	0.24	0.541258	0.622466	9650.14	9581.91	6856.34	8841.84	7769.1	8125.17	5598.5	10364	11853.3	9697.05	10426	8130.47	549.168
	C18 H25 N4 P	328.181	0.559	97478.9	15419.5	74830	81.5204	27.9578	4.853	2.28	0.0166184	0.0585853	29549.6	26303.9	16434.2	14404.8	1144.57	1027.21	89082.1	41982.2	59871	81324.3	97478.9	68335.6	179.931
	C31 H58 K2 N Na O4	609.352	11.427	92214.3	37666.6	62501.2	55.2595	45.5633	1.659	0.73	0.320259	0.420387	86300.9	22621	32161.6	46271.7	24515.2	43171.6	67814	82530.2	92214.3	18516.6	57188.3	40567.7	672.618
	C22 H42 N Na O	359.318	17.044	92013.6	26.4568	12995.5	1.73453	122.189	491.199	8.94	0.000423329	0.00521595	26.9661	25.6097	26.4172	26.4963	26.5602	26.129	922.172	2829.18	15572.3	79856.4	10418.8	92013.6	34.9218
	C23 H42 N3 Na2 P	437.293	11.635	91382.2	42129	50024	28.8941	54.454	1.187	0.25	0.718095	0.772051	28920.6	47489.5	36812.8	62276	47445.2	32520.5	91382.2	20385.5	77329.9	60538.5	26064.1	39509.5	490.781
Tinuvin 1577	C27 H27 N3 O2	425.209	0.581	19044.1	1202.74	4762.5	102.677	91.2368	3.96	1.99	0.035185	0.101036	5354.25	3452.81	1955.6	449.881	346.168	418.168	19044.1	5995.3	9323.06	2847.3	1728.25	3529.69	84.5905
	C32 H54 N Na O2 P2	569.351	11.239	92365.5	57367.1	50130.3	25.7101	47.4032	0.874	-0.19	0.354704	0.453142	62053.1	48143.5	57910.1	91141.9	56824.1	49745.2	92365.5	30703.9	67241.4	58573.7	26130.8	41686.9	444.637
N-Amidino-L-aspartate	C5 H9 N3 O4	175.059	0.556	125288	60952.8	69803.9	18.7002	32.6041	1.145	0.2	0.104808	0.192502	68880.2	69722.3	53025.3	73336.7	48413.4	49636.2	125288	59871.6	99750.7	59754	68953	70654.7	90.4935
(2E,4Z)-N-Isobutyl-2,4-octadecadienamide	C22 H41 N O	335.32	12.828	1.34855e+06	34906.3	480256	42.867	73.5622	13.758	3.78	0.000134837	0.00288863	26248.7	48960.7	29239	72496.4	40573.5	29121.4	177046	372005	366509	1.34855e+06	1.31832e+06	588507	4995.8
(2S,3S,5R,10R,12S,14S,15R,16R)-2-Amino-12,16-dimethyl-3,5,10,14,15-icosanepentol	C22 H47 N O5	405.348	9.502	83431.2	47543.7	74345.8	34.7211	18.4522	1.564	0.64	0.0156141	0.0561102	51187.2	57339.3	25330.2	49863.9	45223.5	22318.5	77924.7	70767	67954.3	79383.1	83431.2	46962	481.508
1-(6-Nonyl-3-pyridinyl)-1-decanone	C24 H41 N O	359.318	17.138	635192	7946.57	179440	63.2132	91.4609	22.581	4.5	0.000841659	0.00762676	3167.84	8641.04	8612.31	20216.7	6955.42	7280.83	22283.1	91700.7	183071	635192	538935	175809	181.182
2-(Ornithylamino)ethanesulfonic acid	C7 H17 N3 O4 S	239.093	11.244	41635	19205.3	19525.8	18.2728	50.2548	1.017	0.02	0.88433	0.912733	25083.6	17379.4	16255.1	21031.2	16538	22416.7	41635	12843.4	27725	21125.2	11879.1	17926.4	470.116
	C27 H49 N3 O4 P2	541.318	10.61	56356.2	34641.5	23241.3	25.8824	48.4733	0.671	-0.58	0.285093	0.385186	27091.6	31057.1	40580.6	38225.8	47338.1	23560.2	56356.2	21584.5	24898	31610.6	19581.2	20285.7	496.98
	C9 H25 N5 Na2 O P2	327.133	0.561	32808.3	13681.4	10393.7	39.4639	69.4124	0.76	-0.4	0.467584	0.55296	24168.5	22811.2	14777.5	12585.4	11061.7	9374.34	32808.3	8468.31	15327.7	6431.19	11015.8	9771.54	158.682
	C8 H27 N9 O3 P2	359.17	0.568	16909.7	691.33	3164.46	95.5081	116.499	4.577	2.19	0.0618529	0.144352	3783.1	2089.3	651.352	731.309	477.833	560.838	16909.7	5206.75	4391.01	885.516	1937.92	1580.43	109.343
7-Isopropyl-4a-methyl-1-methylene-1,2,3,4,4a,9,10,10a-octahydrophenanthrene	C19 H26	254.205	10.386	16991	4165.39	6137.79	74.7835	66.7133	1.474	0.56	0.294284	0.394978	3989.88	5933.79	1903.7	2533.87	4340.89	12663.8	16991	4473.09	2600.03	10726.7	5768.62	6506.95	491.313
4-Fluoro-L-threonine	C4 H8 F N O3	137.048	0.519	17081.3	12029.3	6930.78	28.7972	38.0614	0.576	-0.8	0.0177151	0.0614148	13827.6	10251.2	7353.47	13807.5	17081.3	10144.4	8579.19	6667.38	7194.17	10922.5	4042.71	4166.3	308.08
	C36 H35 N7 O	581.291	11.058	30543.4	16581.5	14150.8	31.269	41.5164	0.853	-0.23	0.738224	0.787722	15414.4	9955.55	22753.8	25543.5	16958.7	16204.3	30543.4	12867.6	12812.8	15434	12054.1	17463.3	525.269
	C26 H51 N Na O4 P3	557.291	11.034	62098.7	27534.3	13432.4	26.4261	100.905	0.488	-1.04	0.221205	0.32339	30387.9	21744.6	15486.9	31206.2	34021.2	24680.6	62098.7	28132.1	14427	12437.8	4452.24	6822.71	580.156
	C44 H43 N6 Na	678.345	0.573	17780.7	1147.46	13811.8	86.2119	33.1943	12.037	3.59	0.00116316	0.00938959	3525.68	3588.64	1684.05	610.872	437.887	513.954	17780.7	10214.2	12615	15008.6	15399.4	5914.12	128.361
	C8 H18 K N9	279.133	0.543	37079	22288.3	10817.4	39.3945	73.4258	0.485	-1.04	0.284348	0.384734	29870.2	24518.4	24029.5	13394.5	20547	8335.28	37079	9794.52	17920.7	5960.85	10423.4	11211.3	179.676
	C17 H39 N P2 S2	383.199	0.56	25854	1054.02	17863.7	100.084	31.2332	16.948	4.08	0.00144316	0.010635	4246.83	5174.77	1410.12	697.928	451.943	515.803	25854	12195.3	17840.2	20168.2	17887.2	10896	95.9681
	C5 H12 N7 O4 P	265.069	0.507	24260.5	11117.9	14013.9	19.1143	29.0501	1.26	0.33	0.0209919	0.0698818	12243.8	13276.1	11900.8	10335	7776.61	9221.24	24260.5	13822	12355.2	18350.3	14205.7	12536.6	111.282
	C30 H58 N Na O4 S	551.398	13.749	18527.8	13927.6	10276.9	12.0884	34.547	0.738	-0.44	0.219671	0.321852	14249.4	10994.6	15135.1	11931.7	13605.8	14601.8	18527.8	11001.9	13618.7	7911.76	8574.89	9551.84	341.945
	C9 H4 N8 O2 S	288.017	2.723	28507.7	12034.5	8883.45	75.8598	49.2935	0.738	-0.44	0.383809	0.483528	28507.7	14464.4	9604.52	19715.9	3305.91	2982.26	3357.26	2168.31	9157.17	8609.73	10826.6	9427.47	573.746
	C8 H31 N14 Na2 O P	416.234	0.558	18990.9	1654.18	12554.3	99.1306	32.9663	7.589	2.92	0.00318582	0.017745	6409.8	3089.96	2584.86	723.497	518.41	554.847	18990.9	7757.77	11213.3	13895.2	17490.1	10136.4	103.232
	C14 H39 N11 Na2 O2	439.308	11.589	19035.6	8269.84	8674.77	43.2793	56.0005	1.049	0.07	0.654891	0.726037	4446.63	14175.3	7567.95	8980.9	8971.73	4868.46	19035.6	4643.64	11873.2	11436.5	5790.47	5913.04	485.105
	C22 H48 N13 Na2 P	571.367	11.716	19547.6	8751.75	6620.86	46.5115	41.6628	0.757	-0.4	0.223734	0.325946	8476.23	6224.08	7412.69	19547.6	12194.5	9027.28	12222.3	5381.87	10868.8	7506.67	4330.63	5735.05	353.611
	C28 H24 N4 Na P	470.164	10.401	19559.3	14795.7	14263.4	20.592	35.4867	0.964	-0.05	0.189441	0.290686	15343.9	12258.1	12703.7	19389.6	14247.5	19559.3	5110	8803.69	14332.5	16428.2	14797.1	14194.3	410.27
	C19 H33 N8 P S	436.231	0.564	193636	15715.2	104174	46.4632	42.1615	6.629	2.73	3.47837e-05	0.00186563	22207.6	19631.8	18152.2	13278.3	8179.84	5278.93	84253	61011.2	91372.4	154862	193636	116975	77.9763
Spermidine	C7 H19 N3	145.159	0.484	25955.1	7641.59	11691.6	52.1151	49.926	1.53	0.61	0.139456	0.234674	6177.73	9646.11	4585.46	8751.31	6531.87	17542.6	25955.1	7332.79	12789.4	9017.8	10593.9	14652.2	130.959
	C21 H43 N3 Na O P	407.303	11.22	20455.7	246.332	8648.67	23.4138	73.9163	35.11	5.13	0.000292199	0.00420327	241.933	250.731	362.361	281.426	190.046	216.112	1391.78	4063.08	6348.82	20455.7	14841.6	10948.5	309.4
	C16 H43 N10 Na O4 P2	524.284	0.562	162474	17007.2	103644	64.2032	38.4493	6.094	2.61	0.00174902	0.011929	25470.5	22913.8	18590.2	15424.2	4419.53	2406.39	106121	50410.6	71300.6	124941	162474	101168	227.648
(2E,4E,12Z)-N-Isobutyl-2,4,12-octadecatrienamide	C22 H39 N O	333.305	10.967	25337.7	472.831	12130.4	13.7938	72.4195	25.655	4.68	0.000485207	0.00559159	466.863	518.345	478.799	484.309	392.683	355.304	2048.64	5838.42	7786.71	24218.7	25337.7	16474.1	704.03
Istamycin C1	C19 H37 N5 O6	431.275	3.767	25275.1	185.156	10808.3	8.10316	58.2885	58.374	5.87	8.27827e-06	0.00137375	195.45	179.68	185.613	220.863	181.348	184.699	7143.15	6290.46	11518.6	25275.1	22148.1	10098	1290.56
	C90 H131 N Na O10 P3	1501.89	7.109	21056.5	179.907	825.141	11.283	186.62	4.586	2.2	0.099586	0.187186	230.607	178.83	180.963	192.825	172.85	178.851	21056.5	1454.51	3439.57	189.726	195.774	184.33	314.52
	C17 H35 K O3 S	358.193	11.833	21125	5544.67	10336.3	86.9379	63.0119	1.864	0.9	0.211334	0.314741	2318.54	16731.2	12163	7150.29	3939.04	612.207	21125	4142.76	19915.5	12905	7767.62	4921.28	363.418
	C12 H21 N Na2 O7	337.113	0.558	21682.4	12423.9	5432.28	43.5095	81.5314	0.437	-1.19	0.128702	0.222171	20828.9	18620.6	14742.9	10104.9	9621.21	5798.67	21682.4	4104.18	11118.9	3559.02	5245.17	5619.39	85.1036
Linoleamide	C18 H33 N O	279.258	11.129	23341.8	1197.22	3310.61	30.8224	128.519	2.765	1.47	0.0153548	0.0554167	793.763	1822.17	1182.46	1542.82	1211.97	919.008	4085.55	2584.09	2213.35	4037.14	23341.8	2521.85	1778.38
(2E,4Z)-N-Isobutyl-2,4-octadecadienamide	C22 H41 N O	335.32	11.578	23036.1	313.408	9708.72	32.3237	77.2744	30.978	4.95	0.000442163	0.00531956	310.492	556.868	280.603	316.325	319.955	251.855	1468.75	4917.21	6697.67	22543	23036.1	12719.8	442.435
UNII:6S7S02945H	C13 H25 N O	211.195	15.661	22100.6	420.942	7786.76	112.196	78.8122	18.498	4.21	0.000323725	0.00439792	160.729	409.894	447.543	1896.08	161.534	431.989	1584.51	4347.93	5490.1	16455.7	22100.6	10083.4	198.582
	C37 H37 K N4	576.265	12.371	16431.6	870.93	3432	39.2356	111.536	3.941	1.98	0.0407378	0.11036	1278.53	968.682	773.178	1204.22	539.38	452.037	16431.6	3976.19	6790.31	2887.8	961.75	676.96	296.804
	C11 H19 N4 Na S	262.122	10.134	33983.6	7260.68	10303.4	80.6717	75.8295	1.419	0.5	0.121725	0.213572	8699.83	12255	5821.53	10446.2	319.676	351.371	33983.6	10431.5	10175.3	8216.91	5288.63	13777.2	797.444
	C12 H24 N2 Na P	250.158	8.96	16068.8	1742	4826.99	64.4042	80.6511	2.771	1.47	0.0210146	0.0698818	2657.88	3320.77	1018.68	2465.33	638.447	682.669	4555.67	5098.31	6856.94	16068.8	1377.89	3963.33	2250.14
	C21 H32 N O2 P	361.217	0.562	61869.9	8677.49	49273.6	90	23.9466	5.678	2.51	0.00869421	0.0365026	22512.5	12823.2	11743.7	5611.31	1148.8	1119.55	54917.1	30035	39062.3	49700.9	61869.9	48846.3	214.352
	C24 H32 K Na2 O P	452.162	10.069	54893.6	43259.6	45122.3	11.4692	13.2432	1.043	0.06	0.594299	0.672814	47567.1	43269.5	39555.3	43249.7	37695.4	51279.9	48614.8	42926.1	54893.6	43478.9	46765.7	36999	951.739
2-[(5Z)-5-Tetradecen-1-yl]cyclobutanone	C18 H32 O	264.246	15.112	52089.4	12536.7	21572.3	38.141	57.9634	1.721	0.78	0.0320366	0.0945815	19098.5	11629.4	13444	13723.6	8108.32	6133.41	52089.4	11759.5	23215.3	34519.1	19929.4	14422.8	1028.74
2811	C9 H14 N O2 P	199.077	12.144	50543.8	29850.8	30668.3	37.7608	24.8603	1.027	0.04	0.675753	0.740448	50543.8	30348.6	29353.1	23062.9	16431.6	33837.6	15870.6	31264.3	33495	30510.1	30826.4	22362.6	7928.24
1-(14-methylhexadecanoyl)pyrrolidine	C21 H41 N O	323.32	16.252	396484	4480.6	147966	50.2057	73.1866	33.024	5.05	1.39533e-05	0.00137375	2498.47	5617.81	5499.96	9068.32	3461.23	2990.95	48538.1	93252.9	117238	361747	396484	178694	297.97
(2E,4Z)-N-Isobutyl-2,4-decadienamide	C14 H25 N O	223.195	15.678	12884.1	337.57	5211.79	77.9962	75.3601	15.439	3.95	0.000628956	0.00652786	164.347	220.036	424.434	1085.16	250.707	469.558	888.188	2797.69	3280.72	9779.38	12884.1	7142.85	218.836
Furmecyclox	C14 H21 N O3	251.151	7.624	13218.6	238.582	6571.17	66.9386	72.8978	27.543	4.78	0.000350861	0.00461644	268.967	245.452	231.713	779.762	230.175	224.055	1047.83	2554.18	4524.75	12556	13218.6	8617.59	399.976
	C35 H62 K N Na O P S	637.383	12.465	44603.9	23341.6	33808.9	25.9454	26.7145	1.448	0.53	0.091731	0.178781	28148.5	19308.1	16556.3	27375.1	19138.5	31752.5	33731.8	44603.9	34181.9	24937.3	33886	20039.7	451.015
	C6 H24 N8 O2 P2	302.148	11.916	13409.9	577.755	2428.84	40.5539	117.281	4.204	2.07	0.0396584	0.109175	828.012	593.256	485.884	1235.18	526.572	562.254	13409.9	4904.77	3036.23	1821.45	906.117	584.689	373.982
	C16 H39 N4 O11 P	494.236	0.558	43578.9	3620.41	15816	60.2494	61.6117	4.369	2.13	0.00132087	0.0100784	4367.55	3135.04	4105.78	4476.96	1068.4	431.698	12129.9	12784.5	18847.6	43578.9	38049.2	12430.6	77.0346
	C4 H13 K N4 O	172.072	0.558	43092.5	34343.8	29735.1	15.2136	22.1386	0.866	-0.21	0.337157	0.436736	28456.1	38635.7	29727.2	31835	36852.6	41476.5	23720.8	31457.2	43092.5	34607.8	28013	26689.9	261.849
	C20 H30 O P2	348.178	0.562	186484	31450.4	110968	47.9397	33.4855	3.528	1.82	0.000647185	0.00660119	42342.6	31623.5	31277.3	33313.6	13826	8592.62	107675	68191.5	102579	143074	186484	114262	1426.37
Linoleamide	C18 H33 N O	279.258	12.927	84613.5	11741.8	39788.5	17.5875	48.4478	3.389	1.76	0.000458611	0.00539676	9671.46	11176.8	9981.47	13382.6	12306.8	15147	28834.9	24553.9	41961.2	50354.5	84613.5	37615.9	4200.49
	C25 H37 N5	407.303	12.302	22853.6	214.843	7605.98	14.9929	89.0036	35.403	5.15	0.00111927	0.00922277	217.126	285.432	236.191	212.56	186.256	211.364	848.913	3145.34	3990.54	14441.5	22853.6	11221.4	341.214
	C26 H27 N5	409.227	11.147	8161.06	1948.05	4572.33	74.3774	51.147	2.347	1.23	0.0446499	0.118054	2149.75	1746.36	3308.66	3171.06	270.498	229.049	8161.06	4371.48	3342.98	8020.97	1662.83	4773.19	423.78
PEG	C10 H22 O6	238.143	0.566	40806.4	25339	27599.3	33.5065	38.4826	1.089	0.12	0.977202	0.981903	18482	34393.4	20555.6	40806.4	19798.8	30122.4	24114	27432.5	11114.2	40122.8	40471.1	27766	4640.16
	C36 H38 O	486.293	13.564	14549.9	9426.18	9034.73	12.4044	53.67	0.958	-0.06	0.419101	0.511416	10248.7	11359.8	9587.4	7822.88	9264.95	9094.2	11013.4	7374.75	8219.36	9850.09	693.941	14549.9	207.692
	C8 H21 K N4 O3	260.125	0.562	42902.3	25410	29566	34.0546	34.8334	1.164	0.22	0.710298	0.765253	20289.8	35334.6	22662.2	42902.3	18512.6	28157.8	31309.6	27822.4	8945.45	32374.8	33611.4	24327.5	832.098
	C25 H27 Cl O5 P2	504.103	10.4	38113.5	6592.85	14124.8	15.2329	65.1139	2.142	1.1	0.0127589	0.0481468	6367.5	8117.88	7367.19	5923.92	6818.19	5299.13	38113.5	15162.5	13087.1	15871.7	8868.64	9191.66	540.423
Lauramide	C12 H25 N O	199.195	11.145	205401	30014.1	81984.9	14.8601	63.6656	2.732	1.45	0.00915981	0.0381697	27963.4	25754.6	32064.9	34432.1	26532.4	36894.9	38611.2	58467.4	62074.5	171401	205401	101895	24565.8
	C4 H10 K N4 Na O3	224.028	0.496	36670.8	20867.8	13883	40.9625	55.9073	0.665	-0.59	0.461868	0.547751	34200.8	24985.6	19928.8	21806.7	17187.8	8152.47	36670.8	14391.5	16654.1	11794.7	11046.6	13374.5	76.0579
	C20 H42 N3 O P	371.305	10.66	36309.6	16993	20323.1	19.5136	39.3084	1.196	0.26	0.263343	0.365183	17361.3	20764.9	17064.7	15751.1	10879.7	16921.3	36309.6	10271.3	21448.6	24278.4	19197.6	18892.4	631.084
	C23 H38 N2 Na O P	412.261	20.442	15674.5	6476.86	4044.51	69.9523	42.2726	0.624	-0.68	0.514146	0.59621	2224.98	9836.4	4240.36	8713.36	15674.5	3169.96	3096.76	3967.89	4099.98	5546.11	8860.2	3989.04	3079.09
4-{(Z)-[(5E,8Z,11Z,14Z)-1-Hydroxy-5,8,11,14-icosatetraen-1-ylidene]amino}butanoic acid	C24 H39 N O3	389.293	10.94	35305.4	556.52	20510.2	57.2648	61.4007	36.854	5.2	1.01468e-05	0.00137375	384.358	1127.03	333.889	728.682	768.358	225.779	4853.37	8757.22	21993.5	35090.3	35305.4	19026.8	434.198
	C9 H35 N14 O3 P S	450.246	0.559	15709.5	2916.62	8223.43	40.1383	50.259	2.82	1.5	0.00291733	0.0166377	3939.71	3342.78	4347.02	1583.72	2490.46	1679.28	4554.04	4559.69	6547.45	11699.7	15709.5	9899.41	161.72
	C50 H80 N2 O8 P2	898.539	6.474	15829.4	911.552	6435.67	74.3483	49.2373	7.06	2.82	0.000856228	0.0076511	1315.88	1617.96	507.22	1410.62	189.664	192.918	15829.4	5964.01	9940.31	5663.09	6907.32	5286.62	364.685
Diprogulic Acid	C12 H18 O7	274.104	0.558	101745	53769.1	33216.6	45.752	67.2466	0.618	-0.69	0.398889	0.496015	93259.6	79098.9	60418.5	47119.7	39554.8	22584.4	101745	24180.2	59458.7	21511.2	34256.1	32177.1	230.52
	C35 H32 N2 O S	528.224	10.402	16051.2	8177.37	14234.4	15.9187	25.9259	1.741	0.8	0.0147157	0.0538075	6243.08	10122.2	8909.41	7795.83	7701.85	8558.91	14407.9	15046.4	16051.2	14060.9	9358.19	7949.07	497.718
	C19 H33 O8 P S	452.162	11.117	13945.1	8903.46	11186.8	18.8157	22.2626	1.256	0.33	0.12287	0.215216	10011.8	10787	7988.73	7868.81	9818.19	6398.33	12010.3	12854.8	13945.1	10363.2	9089.02	7457.15	463.621
homodihydrocapsaicin-I	C19 H31 N O3	321.232	11.644	8137.57	2750.33	6067.63	36.3413	44.904	2.206	1.14	0.0501199	0.12728	3458.95	5076.47	2186.02	2262.3	3226.04	2274.62	8043.56	8137.57	2735.91	7582.35	2985.09	4552.91	739.824
	C37 H41 Na O	524.305	0.552	22959	998.267	4291.11	85.6329	120.294	4.299	2.1	0.135378	0.229483	4365.3	1913.95	952.56	1043.97	748.043	800.62	22959	7099.91	8746.96	990.07	1482.3	1036.54	148.96
	C22 H42 N Na O	359.318	17.079	292756	1954.9	150500	81.6253	68.4175	76.986	6.27	1.67485e-05	0.00137375	284.35	2104.28	1805.51	5144.75	824.634	2269.51	22283.1	76045.9	208987	228623	292756	92013.6	84.8862
235BBF3K97	C20 H28	268.22	13.735	116669	52293.6	56861.2	32.1271	43.2123	1.087	0.12	0.297304	0.397754	52668.2	51919	63386.2	68579.8	31608.9	29967.6	116669	48580.9	61436	53720.7	39414.6	60001.7	270.548
2-Sulfosuccinic acid	C4 H6 O7 S	197.983	0.456	2555.23	1352.74	1859.9	22.2947	26.1479	1.375	0.46	0.0380998	0.106463	1379.31	1772.37	1099.39	1562.47	945.571	1326.17	2418.29	1397.28	1767.64	1952.16	2555.23	1373.04	74.0582
	C23 H38 N2 Na O P	412.261	20.674	7319.21	2704.59	2253.68	70.9305	76.4315	0.833	-0.26	0.954618	0.965597	2815.3	1933.31	2679.67	2729.52	719.452	6961.23	2907.44	1599.92	1443.64	7319.21	1101.74	4266.78	1288.19
	C12 H24 N2 Na P	250.158	10.48	144020	35867	74440.8	81.447	52.0527	2.075	1.05	0.0884331	0.176194	50952	65004.7	32695.9	39038.1	1614.33	1474.36	144020	53704.7	64807.4	94186.2	25466.7	84074.1	5690.6
Stearamide	C18 H37 N O	283.289	15.456	418053	33965.5	115177	19.6782	81.1113	3.391	1.76	0.0017257	0.0118182	39778.2	32690.3	34432.9	33498.1	21079.8	37853.6	144998	75976.6	95154	135199	418053	88397.7	36882.2
	C22 H42 N Na O	359.318	17.175	321012	5173.48	165348	86.6727	64.5489	31.961	5	4.95982e-05	0.00191598	2296.74	4931.1	5415.87	18473.3	3701.63	5839.22	29076.5	91700.7	154886	308515	321012	175809	157.741
N-Lauryldiethanolamine	C16 H35 N O2	273.268	9.389	2.82481e+06	1.7001e+06	1.93265e+06	10.6728	19.0029	1.137	0.18	0.030195	0.0909115	1.55435e+06	1.66551e+06	1.73469e+06	1.81393e+06	1.33297e+06	1.74996e+06	2.82481e+06	2.02177e+06	1.84515e+06	2.00776e+06	1.85754e+06	1.76723e+06	120820
	C21 H43 N3 Na O P	407.303	14.467	6571.29	3286.38	4261.38	37.9964	37.4784	1.297	0.37	0.333923	0.433555	1994.5	4967.04	2497.09	5052.72	3989.3	2583.45	3807.85	3749.63	4714.92	6571.29	6137.76	2017.97	230.663
	C13 H22 N4 O3	282.169	0.563	127417	21471.1	68378.5	30.7529	46.2624	3.185	1.67	0.000533877	0.00591164	21217.8	21724.4	22402.4	32854.2	16338.7	13766.2	40380.6	44416.2	60864.7	109183	127417	75892.3	7615.21
7_10_13_16-Docosatetraenoylethanolamine	C24 H41 N O2	375.313	12.832	322544	9230.22	121537	40.2077	73.0531	13.167	3.72	0.000156167	0.00299947	5042.59	10632.1	10121.3	16373.5	8339.1	7275.8	39048.7	72779.4	123463	297193	322544	119611	1623.03
	C23 H32 N15 Na O	557.282	11.033	417507	289779	194735	33.8991	42.1047	0.672	-0.57	0.14768	0.243126	417507	182345	163931	325040	302263	277294	223362	255987	318957	166108	98818.9	125270	502.927
Sibrafiban	C20 H28 N4 O6	420.199	0.558	7983.47	671.361	3622.72	22.1166	58.1175	5.396	2.43	0.000563492	0.00611426	694.308	594.83	938.188	648.413	776.142	497.266	1639.99	2283.29	2973.79	6264.63	7983.47	4271.64	164.885
zindotrine	C11 H15 N5	217.133	0.556	109386	63418.4	27291	37.1497	37.407	0.43	-1.22	0.00288002	0.0165378	57174.2	77130.6	35775.1	109386	69662.6	54766.8	49395.2	25907.5	28674.5	17146.2	23398.2	31937.8	231.263
	C22 H48 N2 Na O9 P	538.298	0.556	7790.04	2443.87	4314.64	41.3686	38.9712	1.765	0.82	0.00947364	0.0388006	2438.34	2568.82	2459.29	631.717	2449.41	1274.45	3145.22	3306.59	3277.5	5466.24	7790.04	5322.69	90.1367
	C22 H18 O2	314.13	11.641	8246.8	4802.58	6553.25	30.8548	39.1428	1.365	0.45	0.887449	0.914258	4732.45	8246.8	3620.44	4872.71	6752.68	4673.5	8043.67	6724.14	2545.65	8193.49	3683.28	6382.36	338.685
	C20 H38 N4 Na2 S	412.261	0.49	101055	45626.6	51936.3	9.40497	51.6969	1.138	0.19	0.662257	0.730932	46502.2	38227.1	44394.5	46914	44751.1	51279.2	86353.5	45425.8	101055	16605	56143.2	47729.5	2851.41
	C24 H41 N5	399.337	11.441	97908.5	48334.7	64276.2	33.1719	32.2382	1.33	0.41	0.128655	0.222171	44683.1	75791	51636.9	54085.8	25330.6	45032.5	65591.5	51573.4	90588.3	97908.5	41186.2	62960.8	526.295
	C26 H46 N7 Na P2	541.317	11.038	156861	115727	80840.4	30.259	30.5592	0.699	-0.52	0.0874718	0.176033	156861	111614	57802.4	103313	119841	145970	93851.1	83552.9	98119.8	78127.8	32388.9	75749.5	540.315
Pulcherriminic acid	C12 H20 N2 O4	256.141	0.5	98075.2	33859.2	51779.4	58.0754	51.9641	1.529	0.61	0.886206	0.913541	32342.3	35376	27126.2	31602.3	67547.2	98075.2	95920.6	51891.1	55676.5	25436.7	23267.9	51667.7	36.6249
beta-D-Glucopyranuronosyl-(1->2)-alpha-D-mannopyranosyl-(1->3)-beta-D-glucopyranosyl-(1->4)-1-O-{hydroxy[(hydroxy{[(2Z,6Z,10Z,14Z,18Z,22Z,26Z,30Z,34E,38E)-3,7,11,15,19,23,27,31,35,39,43-undecamethyl-2 ,6,10,14,18,22,26,30,34,38,42-tetratetracontaundecaen-1-yl]oxy}phosphoryl)oxy]phosphoryl}-alpha-D-glucopyranose	C79 H130 O28 P2	1588.82	0.544	7667.37	481.647	927.083	73.6719	135.608	1.925	0.94	0.238788	0.34133	1648.47	539.648	452.01	511.284	421.934	392.102	7667.37	1396.56	2085.8	416.471	450.179	457.61	76.7719
	C25 H36 K O P	422.215	0.558	5768.62	599.729	3094.28	36.441	49.9532	5.159	2.37	0.000590811	0.00627887	596.856	554.501	653.943	602.603	1151.19	462.134	1093.02	2581.95	2698.34	5057.45	5768.62	3490.22	85.9826
Amipylo	C16 H22 N4 O2	302.175	12.102	8099.98	7315.38	4928.52	17.5022	18.5959	0.674	-0.57	0.0292444	0.088528	5191.82	7296.58	5511.12	7334.17	8099.98	7652.15	4858.52	4243.78	4420.4	6376.26	4998.52	6494.75	301.264
	C24 H37 Na O4	412.261	17.988	5599.2	589.297	1902.52	76.3943	77.5406	3.228	1.69	0.0466861	0.121688	369.004	1325.89	809.59	125.163	199.294	1132.51	2213.09	289.887	3746.19	1591.94	5599.2	1349.39	237.772
1-Hexadecanoylpyrrolidine	C20 H39 N O	309.305	15.394	9.01639e+06	166373	3.41157e+06	40.5649	73.5805	20.506	4.36	6.10669e-05	0.00192896	103444	274179	207085	211390	125661	107603	1.05283e+06	2.84541e+06	2.15456e+06	9.01639e+06	8.58519e+06	3.97774e+06	19196
	C24 H37 Na O4	412.261	18.525	4148.58	1197.79	2290.99	81.7574	55.337	1.913	0.94	0.226526	0.329395	3842.32	1098.57	619.564	1297.02	434.615	1811.83	700.527	1774.25	4148.58	3395.94	2807.72	1362.91	440.833
	C21 H39 N2 Na2 O P	412.261	19.604	4348.76	1783.03	1010.33	70.9976	46.2415	0.567	-0.82	0.252226	0.354427	553.231	2402.91	3853.63	1163.15	1045.17	4348.76	1858.15	694.478	965.174	657.132	1055.49	1860.01	695.315
	C27 H32 N4	412.261	20.08	2489.9	1055.12	628.281	70.5046	60.0127	0.595	-0.75	0.280243	0.381	1220.67	889.576	2489.9	227.356	2241.97	622.783	635.512	190.29	934.836	385.523	621.051	1352.54	427.07
7_10_13_16-Docosatetraenoylethanolamine	C24 H41 N O2	375.313	14.002	495176	6651.07	129831	28.0249	88.9907	19.52	4.29	0.000202828	0.00342348	3864.5	6214.81	7970.13	7111.86	7087.33	4117.88	45272.8	106957	152705	362020	495176	66251.7	749.257
(2E,4Z)-N-Isobutyl-2,4-octadecadienamide	C22 H41 N O	335.32	15.675	3.05123e+06	63544	1.42882e+06	72.5748	58.7295	22.486	4.49	1.8401e-05	0.00137375	38398.8	74612.8	97218.7	209068	51106.5	52475.2	418433	1.30779e+06	1.52511e+06	2.9804e+06	3.05123e+06	1.33253e+06	9160.66
Hexadecanamide;Palmiticamide	C16 H33 N O	255.257	13.736	1.03416e+06	56172.3	288813	36.4328	85.4381	5.142	2.36	0.000917873	0.00799292	49407.7	53080.3	59264.4	84439.7	49463.7	110174	318455	181809	277287	300340	1.03416e+06	174546	56123.9
		328.676	11.051	27654.3	10582.9	13412.6	26.7854	41.094	1.267	0.34	0.0818776	0.167874	15091	10450.8	9500.01	11091.4	6338.85	10714.9	27654.3	14138.1	16522	12687.1	11266.9	10472.1	501.25
		786.928	0.55	16654.3	1677.4	4337.33	97.3926	93.2873	2.586	1.37	0.110236	0.199356	7026.57	4551.95	2602.35	752.459	620.962	636.152	16654.3	5153.19	5612.3	3521.47	1902.77	2402.68	112.986
	C7 H10 K2 N2 O12 S3	487.867	0.477	16494.5	8137.03	9701.15	9.00484	31.7184	1.192	0.25	0.163961	0.26193	8480.76	8070.28	9303.25	8016.51	8203.78	7029.29	16494.5	9857.33	9777.41	8682.56	7004.94	9624.89	35.9254
	C22 H49 N3 O3 P2	465.325	11.787	16403.5	6779.48	9346.82	39.6174	57.856	1.379	0.46	0.413012	0.507906	3274.01	9434.88	6864.63	9064.21	6694.33	3754.39	13060.8	3480.43	12947.4	16403.5	5746.26	4561.03	421.387
	C22 H42 K N O	375.292	17.165	4492.7	90.4378	652.238	67.3719	128.674	7.212	2.85	0.00154261	0.0111032	86.2678	23.4477	160.638	96.4932	15.7293	94.6079	1125.36	437.849	435.518	194.002	866.626	4492.7	16.2783
	C7 H6 K O2 P S3	287.891	0.501	4618.52	1912.03	964.102	39.6299	106.881	0.504	-0.99	0.160474	0.258335	2804.55	3109.27	1716.51	2107.54	1521.35	965.798	4618.52	1018.83	375.401	909.369	785.216	1079.61	38.638
		982.497	0.566	16431.4	1429.11	3811	94.9324	87.3195	2.667	1.42	0.0451243	0.118932	5868.94	3854.38	2065.55	792.659	517.918	607.887	16431.4	4248.15	5990.35	2990.72	3373.86	2950.83	118.516
		128.059	0.512	58051.1	11858	20797.1	37.9743	66.6598	1.754	0.81	0.0799398	0.165321	16394.3	22498.7	12716.7	10999.3	10721.8	8118.28	58051.1	25383.8	10560.7	15997.5	46854.9	16210.4	147.118
	C46 H91 N6 Na2 O13 P S	1044.59	11.241	16386	280.748	1168.24	15.3002	177.666	4.161	2.06	0.11572	0.20593	325.039	268.658	254.997	369.766	257.79	292.837	16386	2164.99	2046.38	290.095	261.406	270.546	406.522
	C3 H Cl K2 O P2 S5	387.706	0.517	23645.9	10439.2	12172.1	27.3779	43.7094	1.166	0.22	0.300729	0.400413	12197.1	11082.1	9796.36	13568	9413.7	5454.93	23645.9	12241.1	16199.9	12103	8301.53	7939.27	81.0533
	C3 H2 Br Cl3 K2 O6	395.738	0.5	16188.5	5993.44	5891.49	27.437	55.1089	0.983	-0.02	0.465399	0.550766	6195.54	8063.46	3885.67	8200.4	5005.5	5791.34	16188.5	6048.62	5063.39	7886.7	5448.55	5734.36	55.5296
	C5 H Cl2 K2 Na2 O P S3	397.736	0.503	9028.4	3327.98	4411.65	26.8058	41.5944	1.326	0.41	0.0554336	0.135555	3604.58	4482.62	2011.71	4065.64	2829.71	3051.37	9028.4	4148.17	6950.11	4675.13	3122.81	4067.59	43.497
	C5 H8 N2 Na P	150.032	0.484	4738.9	522.943	777.59	34.5354	126.168	1.487	0.57	0.271143	0.372905	921.577	582.799	520.849	525.038	472.196	345.17	715.68	884.393	839.499	468.644	4738.9	350.003	96.0461
	C23 H62 N14 Na O P3 S	698.405	0.548	4769.02	391.716	1423.86	73.6277	74.8009	3.635	1.86	0.0150581	0.0548194	1152.7	1431.15	328.878	443.395	317.707	340.038	4769.02	1743.78	3853.39	960.717	933.237	1103.94	63.2659
	C3 H5 K2 N5 S3	284.897	0.51	10838.5	3167.35	5196.05	38.6985	42.2764	1.641	0.71	0.0318015	0.0941623	2565.73	3500.4	2834.3	5958.46	2225.32	4079.51	10838.5	5432.69	3645.93	6088.23	4959.4	4810.73	65.623
		1660.97	0.554	4880.24	396.454	1837.95	98.1965	61.8744	4.636	2.21	0.00812198	0.0352515	2215.45	938.296	333.786	448.758	301.542	344.151	4880.24	4109.7	2196.36	1420.17	1479.54	1155.94	64.0311
	C27 H47 N3 O5 S	525.323	11.045	4444.97	2623.13	1643.89	26.9033	61.8051	0.627	-0.67	0.265636	0.367753	2010.53	1898.07	2609.48	3877.94	2636.78	2928.97	4444.97	1817.36	842.852	1379.6	1470.41	3105.07	190.619
	C18 H25 Cl N2 O2	336.161	14.019	16674.3	5930.48	7474.33	30.1184	45.3319	1.26	0.33	0.0347895	0.100577	6233.09	5658.56	6760.13	6202.41	3434.71	3065.28	16674.3	5853.88	10520.3	8185.51	6763.16	6288.56	1537.34
	C19 H43 N3 Na P	367.311	13.473	9697.67	132.785	3264.96	6.54951	82.0859	24.588	4.62	0.000901532	0.00797069	133.583	131.987	144.616	150.641	128.249	130.391	505.28	1955.95	2361.89	8135.1	9697.67	4168.02	188.112
		148.09	10.902	16752.6	3300.35	3250.58	89.4839	18.9812	0.985	-0.02	0.256456	0.35861	2703.63	3239.96	3030.28	3360.75	16752.6	8160.19	3373.98	4415.68	2801.84	2654.19	3127.19	3432.24	2859.4
	C H3 Cl4 K2 N4 O15 P3 S4	749.572	0.494	4028.43	1388.63	2194.39	32.9797	44.4226	1.58	0.66	0.0459093	0.120212	1443.53	1475.6	1563.76	1333.74	1132.82	460.528	4028.43	2079.56	2643.87	1034.88	1649.11	2309.22	40.5955
	C3 H Cl K2 N2 Na O5 P S3	407.764	0.495	8134.34	4051.1	3814.42	16.2282	43.3312	0.942	-0.09	0.469305	0.554229	4282.29	4174.06	4273.97	3928.13	2694.67	3518.96	8134.34	3500.83	5753.77	4128.01	2994.1	3145.78	44.0591
		577.693	0.499	6115.91	2989.42	3418.67	22.4715	38.2453	1.144	0.19	0.280449	0.381	2968.62	3839.47	3070.56	2051.22	3010.22	2244.36	6115.91	4156.74	3351.42	1901.38	3040.44	3485.92	35.6074
	C24 H33 K Na2 O3	454.186	10.401	17622.3	5587.45	8635.94	33.2235	50.9582	1.546	0.63	0.120737	0.212594	5837.14	10175.9	5337.76	6990.48	4700.1	4681.99	4523.58	8831.77	17622.3	15938.6	8440.1	6569.55	426.363
	C6 H8 K2 N2 Na O2 P S3	367.866	0.48	4202.39	2155.71	2643.18	15.279	31.006	1.226	0.29	0.168477	0.266596	1673.58	2167.77	2314.12	2143.65	2044.12	2686.45	4202.39	2944.09	2342.28	3083.26	1763.91	2231.45	35.177
	C7 H6 Cl3 K N12 Na2 O10 P2 S4	797.719	0.477	4270.95	1672.62	2249.88	15.8962	48.4663	1.345	0.43	0.231483	0.334899	1986.27	1648.29	1223.63	1481.36	1696.96	1765.16	4270.95	1135.34	2656.9	1452.81	1842.87	2680.03	27.7394
	C51 H106 N2 O10 P2 S4	1096.62	11.623	17438.5	245.277	826.166	9.29084	195.369	3.368	1.75	0.128499	0.222171	253.336	208.804	237.922	266.145	218.124	252.633	17438.5	1521.94	1408.42	243.908	211.465	219.04	374.695
	C5 H9 Cl N3 Na O4	233.018	0.558	9541.09	4401.82	4530.78	20.6965	45.7337	1.029	0.04	0.32603	0.424548	4311.75	4491.89	5123.74	4597.03	2792.17	3433.54	9541.09	4002.99	7021.23	3133.83	3564.49	5058.57	75.9712
	C4 H Cl3 K N6 Na2 O13 P S	593.757	0.486	25067.4	11099.2	13122.7	13.7463	38.4928	1.182	0.24	0.144071	0.238831	12072.6	12133.7	11976.7	9556.99	10221.7	8721.44	25067.4	12931.6	13313.8	10777.5	9933.44	13572.7	69.9369
	C12 H32 N8 Na O4 P	406.22	0.56	17179	2331.23	7531.31	23.8114	58.2929	3.231	1.69	0.0029898	0.0169354	2983.55	2485.56	3077.11	1579.69	2082.73	2176.91	3427.33	5061.67	7076.23	13595.1	17179	7986.38	83.4863
	C7 H12 N Na O2	165.077	0.503	32200.6	12116.2	16160	51.1423	43.3621	1.334	0.42	0.0870308	0.175638	16706.3	13623.3	10609.1	14508.9	4547.4	3622.76	32200.6	14011	19671.7	17176.1	9433.63	15144	34.907
	C8 H29 N14 Na2 O P	414.218	0.559	51603.2	7371.84	10567.1	82.4876	95.0926	1.433	0.52	0.0904694	0.177735	15385.9	11565.6	10000.4	4743.24	869.144	956.244	51603.2	12042.3	16719.8	8509.99	8543.52	9091.82	177.915
	C19 H33 K N3 Na	365.222	11.835	17141.8	5428.65	9164.41	73.5001	53.6074	1.688	0.76	0.270038	0.371692	4010.53	13022.6	10566.1	6846.77	2813.39	958.545	11756.5	3040.59	17141.8	10277.4	8051.46	5461.11	331.561
		255.595	10.403	17035.7	4806.08	11750.9	28.8416	32.9863	2.445	1.29	0.00121599	0.00972209	4495.34	8015.19	3999.78	5462	4069.18	5116.82	10938	12563.8	15611.9	17035.7	8637.35	6858.35	303.376
	C28 H37 N6 P S	520.252	0.571	11672.7	3537.44	2292.79	68.377	105.084	0.648	-0.63	0.494618	0.577169	4159.33	3392.52	3682.36	4327.67	335.088	379.056	11672.7	3954.15	2595.58	1204.06	1348.13	1990	72.2963
	C2 H4 Cl4 K N2 Na2 O2 P3	405.767	0.494	16977.8	6001.13	5864.97	9.70931	58.466	0.977	-0.03	0.324203	0.423794	6157.21	6124.74	6346.39	5225.83	4957.2	5877.52	16977.8	5876.7	8310.38	5853.25	4969.1	5304.67	47.3032
	C3 H3 Cl K2 N8 Na O11 P S5	653.713	0.49	8274.98	5306.26	6041.01	18.3711	18.1631	1.138	0.19	0.0553228	0.135549	5852.76	3811.94	6053.55	5582.45	5030.08	4112.23	8274.98	6409.66	5672.37	5272.46	5483.07	7142.83	67.2527
		351.316	12.015	90129.2	952.61	34318.6	41.5277	80.0103	36.026	5.17	0.000166047	0.00311758	726.164	1660.41	1192.44	694.796	1179.06	560.826	5953.76	16896.8	26482.9	85589.5	90129.2	42154.2	421.803
	C2 H6 Cl2 K2 N6 Na2 O3 S4	483.783	0.487	4395.23	2906.4	2624.39	12.0697	28.0517	0.903	-0.15	0.681202	0.744593	2640.05	2758.6	3536.58	3214.11	2647.99	3054.21	4395.23	2518.97	2729.81	3153.71	2072.84	2517.81	48.3614
		449.238	0.566	16893.7	3380.98	10016.8	52.0164	45.0082	2.963	1.57	0.00374404	0.0201356	6016.03	4278.99	4326.57	1582.37	2482.97	1677.86	16893.7	8021.93	12418.8	5797.48	5166.86	12011.7	95.9654
	C21 H43 N2 P	354.315	13.99	16882.4	201.528	6677.74	13.3766	79.1886	33.136	5.05	0.000523414	0.00586997	204.59	242.468	195.988	264.245	197.04	198.466	1091.57	3329.85	4899.72	16882.4	16372	8455.77	249.79
	C24 H30 K O4 P	452.153	10.403	16842	13259.3	15384.1	19.4088	18.3346	1.16	0.21	0.416439	0.510168	14133.8	12047	8559.28	13749.3	12769.4	15961.6	15310.2	10046.9	15457.9	11984.7	16842	15607	394.466
	C37 H72 O15	756.487	5.835	16773.6	166.053	3696.9	76.0175	96.9673	22.263	4.48	3.9348e-05	0.00186563	490.684	225.259	106.848	503.118	104.236	97.8174	16773.6	5440.1	4129.92	3263.87	2929.87	1799.78	272.733
		799.497	0.501	4444.66	627.831	2004.48	89.5988	44.1745	3.193	1.67	0.0386591	0.10713	2311.44	2522.1	522.387	733.275	341.337	338.464	4444.66	2111.05	2359.35	1696.36	1711.82	1897.9	43.331
	C2 H2 Cl K N2 Na O7 P3 S3	451.746	0.497	11369.8	4211.01	5359.19	21.0807	46.8666	1.273	0.35	0.215886	0.31931	5406.82	5463.87	4098.7	4323.31	3823.78	3105.75	11369.8	5926.61	6383.53	3097.89	4786.06	4791.76	49.6852
		1705.93	0.565	4962.23	107.629	133.865	17.1169	195.83	1.244	0.31	0.161406	0.259351	130.26	128.702	91.2194	111.561	85.8424	103.697	4962.23	140.475	505.201	119.644	127.255	117.526	19.651
	C H2 Cl3 K O11 P2 S5	555.638	0.504	19509.9	8586.33	13846.3	32.522	29.6024	1.613	0.69	0.0331412	0.097156	14148.9	10696.9	7360.96	9811.71	7320.48	5910.52	19509.9	10473	18321.6	9460.75	11960.7	15732	74.1629
	C6 H5 K2 O15 P S5	585.724	0.491	10880.1	6006.66	5762.77	18.855	36.5848	0.959	-0.06	0.700505	0.757144	6534.99	7058.5	6353.13	4997.34	5660.19	4109.57	10880.1	5849.25	6103.57	4552.13	4860.42	5676.3	40.9748
	C8 H23 N14 O P	362.193	0.561	15176.3	2659.57	6549.54	36.9775	50.5986	2.463	1.3	0.000594063	0.00627887	1110.6	2920.26	2752.18	2741.65	2577.49	1233.53	4856.39	5425.09	5467.25	12368	15176.3	7631.83	104.47
	C9 H6 N6 Na2 O8 P2 S2	497.896	0.471	15169.1	8196.58	9599.67	4.85506	29.076	1.171	0.23	0.169338	0.267704	8220.68	8354.22	8222.11	7555.71	8172.47	7449.58	15169.1	9631.33	9568.02	9020.09	6300.07	9887.08	30.8844
	C21 H43 N3 Na P	391.308	11.377	15905.6	164.895	5599.47	32.4899	82.4148	33.958	5.09	0.000116645	0.00267005	132.392	220.468	208.169	197.399	102.967	110.26	1475.16	2599.28	3875.28	15168.4	15905.6	7323.65	158.644
	C5 H3 Cl K2 N8 Na2 O6 S2	493.838	0.518	30462.2	14998.6	11993.9	37.25	65.8963	0.8	-0.32	0.724484	0.7771	21525.9	14835.7	15567.6	15161.4	10663	6056.78	30462.2	14632	14271.3	5436.23	7457.63	9716.4	90.8296
		583.32	0.561	5273.8	166.859	217.54	23.3569	184.423	1.304	0.38	0.168193	0.266398	244.454	182.399	147.89	181.236	129.914	152.482	5273.8	227.172	589.946	198.012	207.909	160.25	28.3701
		721.7	0.485	5310.92	2950.86	4443.32	18.871	16.4873	1.506	0.59	0.00901326	0.0376529	3853.84	2798.39	3893.04	3103.33	2591.51	2625.31	4859.82	4249.82	5310.92	3646.87	3448.46	4636.81	54.2486
	C29 H58 N2 Na O13 P	696.358	0.561	45687.4	11536.8	9052.24	83.8948	104.5	0.785	-0.35	0.296467	0.39727	21389.9	11813.2	11433.1	11640.5	402.498	472.417	45687.4	10772.1	15081.8	5221.26	5213.38	7332.41	87.8959
		207.163	8.421	15059.3	2099.62	6356.07	21.4	60.2029	3.027	1.6	0.00514636	0.0247621	2241	1953.92	2314.94	3107.61	1958.23	1775.73	3377.5	3500.28	5499.93	9790.26	15059.3	7212.2	2575.8
		1544.8	0.535	5379.37	293.464	677.381	42.3742	138.304	2.308	1.21	0.234158	0.3376	645.194	401.21	253.027	320.862	259.713	266.066	5379.37	1092.08	1485.01	222.231	229.786	262.677	47.2554
	C38 H60 O9 P2	722.371	0.575	17168	906.25	12238.5	94.5949	36.0099	13.505	3.76	0.00156286	0.0111604	3677.9	3357.52	1285.9	526.599	372.438	421.308	17168	8489.94	11829.1	14977	12647.8	5531.25	85.2257
		591.669	0.492	5419.5	1944.08	1865.15	15.0351	61.5843	0.959	-0.06	0.570412	0.652402	2077.76	2355.08	2001.86	1886.29	1850.77	1471.31	5419.5	1710.13	1856.65	1873.65	1611.94	1963.69	40.1736
	C4 H8 N P	101.04	0.557	5437.7	609.747	1228.23	36.2202	89.8119	2.014	1.01	0.028964	0.087998	1180.21	579.108	558.217	640.387	496.133	894.335	5437.7	900.071	1761.42	1210.93	1245.53	1064.58	86.0712
	C46 H45 N Na2 O	673.33	11.049	25780.7	7790.27	10169.6	20.1842	52.1375	1.305	0.38	0.044502	0.118036	8722.67	7998.38	6523.52	8824.02	4891.45	7582.16	25780.7	8309.2	14868	10575.4	9763.88	8294.88	533.546
	C35 H53 Na2 O P3	628.31	0.562	17757.9	3401.82	13503	72.0362	32.1677	3.969	1.99	0.0111434	0.0433039	5227.84	3290.08	3669.68	3513.56	321.566	377.425	14805.7	7396.01	12200.2	17757.9	15872.7	8680.65	70.2221
	C42 H94 N12 Na O8 P S2	1012.64	11.244	14793.5	778.284	1781.03	89.2944	138.255	2.288	1.19	0.273612	0.375374	2210.93	440.26	252.423	3040.57	727.554	829.014	14793.5	1711.55	4501.33	1850.51	354.033	648.622	398.16
		282.277	10.525	20879.5	7974.35	8791.44	42.4041	61.9077	1.102	0.14	0.870427	0.903406	7324.13	8416.69	7532.01	14735.7	3684.34	10347	20879.5	3531.56	10500.9	10394.7	7188.13	6147.32	632.309
Ethylene bis stearamide (EBS)	C38 H76 N2 O2	592.594	15.462	14723.9	120.123	1211.86	2.66497	160.357	10.089	3.33	0.00691913	0.0311641	118.781	122.559	125.412	118.63	116.515	121.464	313.591	549.786	777.844	2891.98	14723.9	1645.88	149.444
	C9 H13 N Na O P	205.064	10.405	14721.6	9976.87	12224.8	13.309	25.0339	1.225	0.29	0.46932	0.554229	11348.9	11475.9	8063.27	10398.3	9136.7	9555.45	6584.01	12188.4	14721.6	12420.2	12261.2	9561.69	648.065
	C5 H3 Br Cl N10 Na2 P3 S4	583.73	0.486	10483	4635.3	5991.24	9.79987	33.2341	1.293	0.37	0.090516	0.177735	4580.32	5644.81	5023.67	4344.16	4690.28	4525.73	10483	5656.09	6331.08	4893.12	4653.77	6326.38	37.1971
	C2 H Cl2 K N2 Na O9 P3 S5	581.641	0.501	5646.84	1593.56	1470.31	48.1551	82.0386	0.923	-0.12	0.338317	0.437898	1930.99	2111.06	561.9	1955.6	1256.13	685.775	5646.84	1466.26	1925.44	1474.37	1096.57	1170.89	24.3317
		701.86	0.471	8629.36	4804.72	5592.12	17.5535	27.9531	1.164	0.22	0.261483	0.363206	4978.07	5798.65	4631.37	4504.78	5465.41	3401	8629.36	5608.9	5135.97	5575.34	3731.69	5656.68	23.8701
	C52 H80 N8 Na O5 P S	982.561	6.532	14520.3	290.238	1896.03	68.2071	129.092	6.533	2.71	0.00968846	0.0392031	626.332	664.89	160.239	420.237	143.635	143.46	14520.3	2913.7	5261.49	878.355	593.49	832.841	240.441
		779.442	0.519	16545	5168.53	11551.2	53.8848	24.2301	2.235	1.16	0.0379915	0.106338	7303.04	6634.89	6289.7	3707.46	4047.35	441.777	16545	10639	14342.8	8171.69	11916.5	11185.9	53.3609
	C16 H26 K P S	320.113	10.402	14325	12018.7	7554.94	24.39	60.8765	0.629	-0.67	0.105039	0.192502	10605.7	14325	8382.34	13431.8	8059.9	13672.8	754.072	2965.23	6131.17	8978.72	10367	10030.8	440.385
	C5 H3 Cl3 O8 P2	357.837	0.482	5661.95	2944.95	3463.94	16.0874	31.1833	1.176	0.23	0.15171	0.248139	2169.97	3414.27	2941.01	2948.89	2396.38	3017.26	5661.95	3447.14	3480.74	3523.33	2954.57	2374.48	59.9214
	C40 H82 N13 Na O10 S	959.593	6.599	15212	339.743	3982.71	80.2242	79.8414	11.723	3.55	0.000191962	0.00331129	715.182	1035.51	156.865	520.815	158.298	158.672	15212	4176.33	7896.6	3586.49	3789.09	1961.41	294.774
	C58 H94 N6 Na2 O14	1144.66	11.488	16021.8	737.296	3011.3	41.8451	122.118	4.084	2.03	0.0527373	0.131725	1283.59	833.666	451.248	640.925	1177.55	538.78	16021.8	4727.54	4593.93	1151.19	1428.66	588.848	403.717
	C7 H12 Cl K N3 O P S	290.977	0.552	9792.99	3936.35	4839.1	20.857	41.1095	1.229	0.3	0.0693509	0.152081	4507.64	3664.02	3571.92	5192.15	2797.78	4208.67	9792.99	4415.66	8718.18	4088.5	5262.54	4283.68	66.895
	C48 H56 K Na	694.393	11.832	15373.1	443.862	2734.39	120.449	114.194	6.16	2.62	0.0931275	0.179695	118.912	3019.47	1886.06	768.813	108.199	109.719	15373.1	195.077	10507.1	3892.54	1576.24	858.37	231.329
		186.59	8.425	16015.7	2498.18	7837.77	37.0549	65.8475	3.137	1.65	0.0605191	0.142033	3500.41	2392.96	1504.68	4252.84	2017.52	2603.4	1352.8	3780.98	7188.88	12264.3	16015.7	8486.66	2911.28
		1638.92	0.557	16007.5	441.259	2683.12	78.345	118.215	6.081	2.6	0.0161763	0.0571473	1772.2	975.346	371.509	499.473	335.62	383.044	16007.5	3791.44	5558.54	1574.8	725.788	1502.96	71.2675
	C23 H38 K N2 O P	428.235	17.124	15950	5246.47	6153.78	24.1094	77.5613	1.173	0.23	0.716055	0.770462	5312.28	8642.45	5170.14	5180.66	6415.06	4873.92	7021.15	7312.6	15950	1570.26	2543.97	5286.41	2560.46
	C59 H99 N2 Na O9 P2	1064.67	6.841	15910.7	190.153	3382.66	52.6515	97.356	17.789	4.15	8.28769e-05	0.00234724	218.477	479.968	161.83	244.579	154.178	161.305	15910.7	4380.22	6623.2	2385.1	2068.14	1877.4	1114.87
	C8 H3 Br K2 N14 Na O15 P3	807.748	0.473	5014.27	705.376	1240.12	64.1289	81.6791	1.758	0.81	0.0431671	0.115043	1235.33	588.837	234.23	821.916	281.491	1418.84	5014.27	894.336	2121.89	1042.59	1298.23	1182.02	36.5402
		698.875	0.559	15828.8	1136.1	3558.6	117.585	98.2506	3.132	1.65	0.11244	0.201812	8207.66	4323.22	1580.29	691.915	464.931	530.627	15828.8	4327.18	4739.18	1906.87	2790.01	2477.27	98.7261
	C5 H2 Br Cl4 N10 O4 P3 S2	641.686	0.489	15825.6	8297.17	6812.63	19.8508	54.547	0.821	-0.28	0.718456	0.772051	8734.25	9018.69	9003.58	6015.75	7860.09	5617.45	15825.6	6899.74	8031.32	5207.73	6725.52	3784.44	49.2928
	C7 H8 K O10 P S2	385.894	0.571	17663.1	2732	5989.35	81.7049	84.8238	2.192	1.13	0.143899	0.238783	7197.5	4412.3	2946.75	2517.25	636.177	611.696	17663.1	1522.78	8427.1	8359.38	3619.32	2627.6	119.259
		809.528	0.497	5024.26	992.976	1807.82	43.1003	70.5167	1.821	0.86	0.0591624	0.140383	1071.67	914.281	1351.25	1200.94	632.063	288.649	5024.26	1804.29	2859.28	1169.06	636.269	1811.34	47.3719
	C34 H44 Na O3 P	554.294	0.565	7211.68	1769.61	3982.18	45.1217	36.4127	2.25	1.17	0.00265184	0.0154938	1841.35	1923.5	2192.2	651.682	1697.88	644.339	3977.13	3328.44	2702.37	5027.16	7211.68	3987.24	184.684
		1500.78	0.547	5056.68	537.563	1072.43	81.5918	98.8667	1.995	1	0.252755	0.354427	823.066	2205.67	473.58	589.031	486.094	451.726	5056.68	1527.8	2628.29	484.806	555.863	617.053	88.446
	C47 H59 N8 P	766.46	0.559	17011.6	1586.51	13247.1	86.1835	29.7978	8.35	3.06	0.00260257	0.0154553	4550.92	3480.14	2498.63	674.396	453.159	517.192	17011.6	9100.1	11126.2	15647.9	15368	8019.25	96.2264
	C24 H32 N3 Na S	417.221	11.838	15636.9	5889.38	9474.64	76.0826	55.9821	1.609	0.69	0.252829	0.354427	3454.21	12818.9	8395.66	8324.55	2129.54	949.186	4981.95	2776.71	15636.9	12498.8	12987.1	6450.47	344.379
	C4 H5 Br Cl4 K2 N2 O3 S4	553.64	0.509	15585.6	5110.54	7146.54	37.5647	48.0347	1.398	0.48	0.101286	0.188908	6062.81	7682.56	4778.43	4732.07	5442.65	1879.41	15585.6	5881.57	8329.76	4735.34	5963.33	8540.7	44.3945
		582.326	0.559	5076.95	1181.21	2604.83	27.8467	44.9393	2.205	1.14	0.00237299	0.0146862	1187.18	1175.23	1398.97	526.596	1270.02	1022.2	2522.05	1688.1	1682.48	3575.28	5076.95	2687.62	75.1375
		1942.15	7.702	15558.1	207.175	875.672	9.68457	156.16	4.227	2.08	0.0866054	0.175415	248.556	218.416	200.223	214.127	191.453	199.173	15558.1	1525.37	5621.68	220.655	223.612	225.97	364.92
	C H2 Br2 K Na2 O10 P3 S2	573.61	0.505	5103.91	969.921	1999.84	50.5482	49.6062	2.062	1.04	0.0170864	0.059856	989.106	2366.32	950.735	1909.63	728.451	922.179	5103.91	2083.13	3684.53	1916.54	1886.49	1775.46	47.803
		505.621	0.517	15262.4	6913.93	10011.5	28.4057	30.9143	1.448	0.53	0.0536924	0.133314	8903.17	6028.38	7799.48	8867.17	5119.02	4385.18	15262.4	10886	9297.28	10725.8	6780.06	7155.53	79.9981
	C21 H40 N3 P	365.295	12.182	34479.7	435.113	12348.5	43.109	78.88	28.38	4.83	0.000174924	0.00317715	362.097	706.222	909.565	383.4	486.827	340.762	2736.47	6614.82	9167.44	29110	34479.7	15529.5	739.039
	C65 H93 N4 Na2 O5 P3	1148.62	11.025	15461.6	624.168	2227.11	60.238	141.865	3.568	1.84	0.135249	0.229483	1642.76	679.882	377.677	1335.4	504.028	568.454	15461.6	2412.42	2949.2	2041.8	914.265	298.405	250.757
	C3 H6 Cl K2 N10 Na	317.964	0.521	15426.5	4528.59	4442.09	44.514	80.7913	0.981	-0.03	0.948528	0.96081	9329.41	4608.36	5794.25	4052.18	4448.82	2631.28	15426.5	5380.21	5246.42	2588	3637.77	3260.44	74.1229
	C22 H37 N8 Na S	468.275	9.475	5129.88	1961.66	1772.04	79.8759	53.3358	0.903	-0.15	0.866438	0.900384	1567.37	2355.95	143.289	1298.01	5129.88	5119.07	2339.13	2216.27	788.33	1327.82	630.809	2824.77	277.535
		114.031	0.5	7616.09	3301.29	1438.57	35.5603	94.1796	0.436	-1.2	0.164848	0.262845	5250.66	5990.55	3713.14	2790.74	2889.43	2815.2	7616.09	1435.68	4728.58	951.214	1117.53	1441.45	81.5815
	C31 H42 N Na2 O P	521.278	11.04	16493.4	7857.84	9593.1	25.1799	43.2587	1.221	0.29	0.216122	0.31931	4999.28	9713.55	7041.86	9060.14	8673.82	5797.64	16493.4	5854.8	15408	10746.6	8439.62	6263.76	775.279
	C4 H7 N3 O4	161.044	0.532	36208.3	12342.4	19068.7	11.9599	35.669	1.545	0.63	0.00719566	0.0320639	14550.8	10878.2	10644	13160.3	12718.6	11966.2	36208.3	15378.7	20180.8	17253.3	19733	18404.5	99.5768
	C3 H3 Br3 N6 O11 S3	631.657	0.491	15365.6	5793.2	7838.54	22.9786	39.1572	1.353	0.44	0.0885696	0.176194	7792.82	7923.2	6100	5486.4	5456.89	4326.38	15365.6	6836.47	8840.61	5873.01	6822.8	9146.26	48.0581
	C50 H83 O12 P S	938.534	6.406	17678.3	401.224	3093.22	85.2719	118.395	7.709	2.95	0.00711874	0.0318912	1295.01	1009.49	180.562	621.887	170.135	165.304	17678.3	4826.91	6267.76	1055.07	1359.53	1222.12	271.82
	C51 H66 K2 O2 P2	850.381	10.4	17942.6	430.231	1848.13	34.2688	156.337	4.296	2.1	0.0547148	0.1348	404.866	612.968	319.762	427.06	433.402	784.811	17942.6	2019.4	3343.94	1676.86	448.292	505.097	380.337
	C71 H117 N7 O15 P2	1369.81	6.854	17725.8	255.389	1311.02	62.9074	157.99	5.133	2.36	0.0859451	0.174501	780.432	267.042	242.335	288.198	233.343	243.737	17725.8	2265.31	4906.11	356.726	283.41	338.966	409.909
		588.337	0.565	2980.88	194.666	535.187	23.8656	107.296	2.749	1.46	0.0281522	0.0863162	307.4	232.074	188.167	201.166	165.296	186.985	2980.88	536.404	1241.69	533.97	277.753	273.073	35.6631
	C23 H52 N3 P	401.389	11.873	21000.1	8534.15	9616.12	7.59101	44.8939	1.127	0.17	0.125357	0.218655	8952.54	8734.94	7613.61	9432.78	8333.36	8103.77	18512.8	21000.1	9651.05	9299.11	7533.81	9581.18	436.688
	C87 H125 N10 O8 P3 S2	1594.83	0.567	20999	502.59	1282.67	60.2401	163.616	2.552	1.35	0.108338	0.196845	1398.14	549.398	445.454	545.895	391.31	459.286	20999	1813.22	4877.98	510.73	565.166	752.116	85.4527
	C H2 Cl3 K2 N2 P3 S4	445.665	0.516	24925.5	13962.2	15954.3	22.6824	29.0578	1.143	0.19	0.538858	0.620452	15783.4	13447	14477.5	20990.6	12809.5	11432.3	24925.5	15582.7	16325.9	17719.7	12652.5	11409	74.1985
	C4 H7 Cl K2 N8 S	311.947	0.607	20946.3	11885.5	7244.02	41.1768	28.4941	0.609	-0.71	0.0509159	0.12852	20946.3	14597.2	11377.8	12393.3	11005.1	5101.35	10783.5	7178.87	7309.17	4911.05	7620.07	5502.85	183.159
	C18 H35 N8 Na O S	434.254	11.836	20881.7	9049.62	15773.3	60.4704	34.5867	1.743	0.8	0.237017	0.340546	9982.08	20881.7	7108.54	16005.7	8117.17	2815.4	20406.8	6444.99	18622.3	14660.5	16886.2	11597.3	510.711
		673.554	0.505	3006.03	704.902	1711.17	36.5927	39.1492	2.428	1.28	0.00392972	0.0207147	701.859	707.945	839.807	1027.92	662.952	254.217	1668.79	1068.11	3006.03	1202.63	1814.4	1753.56	26.7103
	C86 H133 N8 O12 P3 S	1594.9	0.553	20830.7	438.136	3319.89	63.0667	128.224	7.577	2.92	0.00515691	0.0247621	1279.64	510.252	368.88	495.939	355.357	380.334	20830.7	4858.74	5039.89	1781.04	1453.66	1247.59	70.7632
	C83 H150 K N12 Na2 O14 P3	1717	7.414	20790.9	283.462	1199.64	57.0821	165.278	4.232	2.08	0.093485	0.180177	574.303	400.686	166.238	459.31	158.229	158.757	20790.9	1742.89	5664.5	229.412	188.126	656.378	257.007
		109.002	0.46	20719.7	3819.48	3977.83	9.84383	104.925	1.041	0.06	0.420627	0.512295	3583.89	4305.83	3427.12	4055.08	4198.27	3537.19	2687.22	3905.66	4458.49	4050.01	20719.7	3846.77	661.989
	C6 H8 K N2 Na2 O10 P3	445.882	0.473	3400.61	2566.69	2821.96	12.3855	20.4474	1.099	0.14	0.650355	0.724013	2174.11	2641.16	2492.23	2413.66	2946.75	3019.45	3400.61	3079.29	2564.62	3294.68	2029.13	2271.74	31.441
		1839.08	7.612	20679.4	319.861	1749.75	66.7972	141.673	5.47	2.45	0.0964259	0.1831	1142.84	733.846	307.397	328.066	311.656	303.371	20679.4	2976.35	9267.78	449.025	370.003	523.145	541.567
		159.069	0.642	287318	145409	138107	40.3777	50.8587	0.95	-0.07	0.319047	0.419455	96507.7	130108	148371	287318	200757	142447	181472	20505.8	158046	199977	96665.4	118169	785.268
		337.17	17.053	5580.82	86.1655	4655.95	69.0545	50.1934	54.035	5.76	9.2595e-05	0.00245103	37.5009	190.181	36.775	162.275	127.826	44.5051	4318.58	5580.82	4993.32	5323.02	3096.38	334.871	106.637
	C H2 Cl N2 Na2 P3 S	247.865	0.486	3108.66	1752.67	1944.93	29.3438	27.5647	1.11	0.15	0.227017	0.329579	921.098	1456.38	1967.19	2123.23	1538.15	2265.57	2458.81	1984.06	1905.8	3108.66	1592.53	1612.36	46.5935
		800.383	0.568	3173.24	392.952	211.282	62.5122	172.174	0.538	-0.9	0.958462	0.968899	453.921	761.377	331.982	490.758	120.229	145.236	3173.24	202.779	277.058	219.785	178.23	167.974	27.5228
		232.148	10.479	47738.3	13202.9	30289.6	76.6855	45.2466	2.294	1.2	0.0671677	0.149252	18913.9	20758.2	12333.1	14072.7	840.291	840.394	47738.3	20312.9	25026.3	36370.4	10621	35552.9	2816.1
	C4 H6 Cl4 K2 N4 O10 S3	583.728	0.49	30744.2	11673.3	14799.3	13.4864	43.9463	1.268	0.34	0.156681	0.253941	13376.6	14599.1	11991.2	11355.5	11010.4	10187.4	30744.2	13600.1	16459.6	11062.8	11582	15998.4	73.6356
		312.268	13.753	22417	16023.1	18245	18.0761	15.7322	1.139	0.19	0.203448	0.306548	19401.6	13151	15231.6	20211.3	16814.7	13526.5	22417	21666.3	17517.3	16464	18972.7	14953.9	654.903
	C22 H4 Cl K2 N12 O5 P3 S3	817.777	0.475	5447.87	2230.98	3060.79	5.65516	36.9244	1.372	0.46	0.0652808	0.147328	2429.98	2193.05	2268.91	2279.13	2092.43	2106.68	5447.87	3208.83	3208.12	2394.46	2086.36	2913.46	47.8643
	C24 H33 Na O S	392.214	15.02	20201.9	3045.85	7349.76	29.6722	63.8617	2.413	1.27	0.00494516	0.0240214	4635.92	3435.31	3368.65	2723.04	2157.96	2287.03	20201.9	6333.04	9734.57	8366.49	5137.79	4621.43	2048.26
	C6 H19 N10 O2 P	294.143	11.441	3256.64	436.931	1593.03	39.785	57.7572	3.646	1.87	0.0019067	0.0127444	317.365	459.714	129.409	430.967	442.896	593.988	2143.73	3256.64	1966.23	1219.83	891.518	625.028	82.4547
	C37 H55 Na S2	586.362	12.255	20168.4	5275.97	6379.85	27.5883	68.9821	1.209	0.27	0.281264	0.381487	8116.88	4879.09	4878.27	7016.56	3810.32	5672.84	20168.4	7288.68	13887.6	5471.02	5208.79	3740.31	2100.27
	C14 H27 N O	225.21	15.677	20119.4	670.66	9216.59	50.3399	66.7701	13.743	3.78	0.000319823	0.00438052	538.332	635.324	647.431	1626.84	697.115	693.888	2244.98	5552.85	6134.59	16758.6	20119.4	12298.6	850.256
Erucamide	C22 H43 N O	337.336	22.306	3289.24	179.079	706.314	6.7019	114.14	3.944	1.98	0.0309957	0.0926205	206.325	177.874	173.96	178.754	193.394	179.404	209.125	230.017	942.698	528.329	884.298	3289.24	212.611
	C5 H8 N Na O2	137.046	0.503	21063	7544.13	11808.3	17.2472	31.9719	1.565	0.65	0.00351492	0.0191317	8555.74	6401.11	5534.66	7975.06	8779.92	7113.19	21063	11729.6	15846.4	11610.5	11887	8894.61	437.046
	C6 H9 Cl3 O14 P2 S2	535.798	0.483	28422.4	12945.5	15530.9	9.46174	35.0438	1.2	0.26	0.176561	0.275218	15460	14203.4	13074.4	12418.4	12816.6	12099.5	28422.4	14921.6	16831.4	12869.6	12221.2	16140.3	68.6284
		567.664	0.496	7005.64	3018.94	3721.6	25.1178	42.3566	1.233	0.3	0.273307	0.375321	3863.56	4006.9	2223.92	3134.99	2233.06	2902.89	7005.64	2848.37	4552.03	2224.81	3236.28	4206.92	34.0727
	C90 H127 Na2 O10 P3	1506.84	0.555	29533.7	1080.47	4323.26	75.5195	124.31	4.001	2	0.027083	0.083652	3773.82	1279.1	909.681	1223.02	851.526	937.927	29533.7	5890.11	9558.8	1558.08	2756.4	2257.52	174.507
	C11 H38 N12 O5 P2	480.257	0.563	177815	13926.2	98437.3	60.6819	41.5295	7.068	2.82	0.000454323	0.00538421	22815	20935.7	15195.3	12657.2	5342.54	2840.49	84948.7	53317.8	81091.6	137848	177815	111926	79.6527
		1959.18	7.702	22757.2	217.723	1017.49	8.17343	177.059	4.673	2.22	0.0885717	0.176194	251.051	229.536	210.417	225.029	201.2	209.313	22757.2	1797.51	4811.86	231.889	234.996	237.475	383.499
		785.432	0.518	2623.72	585.794	1654.91	66.4202	24.1842	2.825	1.5	0.00804209	0.0350122	877.646	1117.22	992.192	293.943	240.461	223.716	2623.72	1571.26	1732.56	1577.26	2018.91	1421.02	29.5691
	C6 H5 N4 Na O	172.036	0.51	40681.7	19467.2	21638	22.5913	36.8918	1.112	0.15	0.449228	0.537866	21395	17539.4	16135.1	22524.2	28174	16665.7	40681.7	18500.8	23747.7	22998	16225.3	20278	202.16
		683.582	0.501	3261.58	934.084	1920.09	42.7775	38.9588	2.056	1.04	0.0264476	0.0821449	1947.92	1248.75	1020.43	847.736	769.449	695.013	3261.58	1545.48	1986.26	959.771	1853.91	2154.98	24.5695
	C4 H13 N3 O3 S	183.067	10.916	30187.4	21240.8	13098.6	27.2748	32.7802	0.617	-0.7	0.0218901	0.0718782	17894.2	14018.5	26897.7	30187.4	19520.4	22961.2	22467.3	11708.7	14920.6	14488.4	10420.8	10146.5	1847.84
	C8 H22 N5 P	219.161	0.488	22422.2	15549.9	15737.6	53.5391	19.6967	1.012	0.02	0.171249	0.269683	16117.1	16206.5	14982.6	16752.8	3823.97	3602.82	22422.2	12975.2	15474.8	14677.7	16976.3	16000.4	100.271
	C47 H83 N Na2 O13	915.566	6.468	22357.2	490.035	5139.97	81.1782	87.3008	10.489	3.39	0.000249841	0.00390172	717.78	1325.22	262.29	913.117	156.599	158.454	22357.2	5888.66	9935.11	3926.89	4391.27	3446.06	322.753
	C7 H8 Cl N4 Na O3 P2 S	347.938	2.724	30634.5	7489.36	8303.49	89.9452	87.0053	1.109	0.15	0.463223	0.548968	22251.4	9081.18	5897.54	12919.1	1686.1	1153	30634.5	2872.39	15495.5	10987.3	5319.9	5619.69	543.084
	C40 H75 N6 O14 P	894.508	6.268	22049.7	911.05	3448.1	74.3677	116.722	3.785	1.92	0.0133247	0.0498111	1641.19	1686.59	608.677	1213.42	192.444	190.87	22049.7	5154.67	8964.4	1481.33	1741.53	1712.02	328.985
	C88 H173 K2 N12 Na O14 P2 S3	1881.1	7.657	22019.7	224.484	2476.36	87.1076	137.347	11.031	3.46	0.0738854	0.157077	818.522	1157.94	209.837	231.136	217.833	207.701	22019.7	4125.31	9808.96	340.054	258.614	827.4	378.529
		731.729	0.486	2408.36	1948.24	2130.45	16.5902	11.9231	1.094	0.13	0.293435	0.394473	1962.2	1539.93	2333.83	2199.08	1934.29	1581.46	2314.79	2216.01	1820.95	2044.89	1818.67	2408.36	31.3849
		1114.58	11.04	78857.7	24240.4	19586.3	14.8435	83.43	0.808	-0.31	0.964272	0.973006	21575.9	20961	26267	24669.4	31052.3	23811.5	78857.7	21956.4	30397.9	17216.2	14283.7	15527.7	504.707
	C14 H35 N5 O5 P2	415.21	10.072	31917.6	21342.3	22435.3	24.6915	14.9813	1.051	0.07	0.703287	0.759168	18700.1	31917.6	20368.2	22316.3	19147.8	30556.7	21937.9	23252.7	28217.4	22932.7	19860.6	18517.1	924.27
		142.111	0.521	36346.6	15363.7	20207.7	58.4963	47.975	1.315	0.4	0.164424	0.262419	16602.2	17741.1	3106.19	20581.2	3873.88	14125.2	25499.8	8428.61	18505.6	21909.7	36346.6	12781.1	149.414
		845.453	0.498	4674.43	925.783	1473.37	29.1645	73.927	1.591	0.67	0.186233	0.287296	907.653	1456	902.904	803.704	943.914	1539.31	4674.43	1209.89	1736.86	2348.83	984.163	786.015	31.4235
		665.521	0.518	4677.9	1894.92	3614.41	48.0768	16.9468	1.907	0.93	0.0174059	0.0607349	1779.51	2107.19	2379.5	933.784	2010.33	394.832	4677.9	3394.47	3834.34	2981.65	3157.19	3939.31	34.8314
		449.269	0.556	2379.89	117.683	753.24	22.0709	68.72	6.401	2.68	5.40483e-05	0.00191598	136.577	158.2	99.1496	127.823	87.0082	107.543	2379.89	705.456	814.52	572.831	697.544	801.024	20.009
	C6 H9 Cl K2 N2 O10 S3	477.839	0.482	21531.9	8415.32	10555.8	11.1289	41.6045	1.254	0.33	0.0998628	0.187495	9609	9129.09	8772.07	7898.37	8058.58	7026.21	21531.9	10635.6	10476	8672.07	8227.2	11291.9	38.3592
	C65 H128 N9 Na2 O13 P3 S	1413.84	6.951	21477.1	289.143	2348.6	11.7731	149.265	8.123	3.02	0.0735754	0.15683	328.052	359.977	281.984	296.301	272.527	270.947	21477.1	4299.98	6249.65	397.227	304.068	293.083	450.491
	C41 H62 N12 O8	850.481	6.114	21292.5	1056.87	3550.37	78.6669	117.9	3.359	1.75	0.0160172	0.0568253	1704.48	1976.3	556.306	1557.44	188.199	187.172	21292.5	5111.92	6777.8	1463.21	1941.41	1988.81	329.351
	C5 H19 N12 Na O6	366.144	0.561	21264.7	12601.9	6645.86	38.9547	64.316	0.527	-0.92	0.0715562	0.154941	21264.7	17288.4	13458.9	10132.1	11744.9	6605.53	16720.8	6227.42	8491.56	2088.27	5381.74	7064.3	147.614
		206.168	12.815	46005.5	1237.66	16108.6	11.4323	82.5744	13.015	3.7	0.00230291	0.0143588	1070.48	1474.06	1323.17	1200.84	1274.47	1145.07	2767.71	7194.68	10987.6	33656.5	46005.5	21229.6	1192.88
	C6 H17 N9 Na O2 P	301.115	0.537	21217.4	12065.9	6553.53	40.2443	72.8767	0.543	-0.88	0.323884	0.423794	17576.5	13531.1	12990.9	8469.58	11140.9	4312.78	21217.4	6098.62	9996.56	3212.79	7008.45	5552.56	155.572
		857.676	0.477	2399.69	817.858	1145.59	23.6961	58.4273	1.401	0.49	0.326224	0.424548	1071.17	888.919	500.985	853.127	717.479	782.589	2399.69	577.709	1323.5	501.573	983.991	1307.19	28.5926
		693.61	0.497	3855.01	1659.83	2184.16	28.5797	33.272	1.316	0.4	0.0745853	0.157763	2059.47	2303.32	1892.22	1396.41	1427.44	1020.22	3855.01	2138.33	2230	1607.11	1883.58	2653.15	32.6542
		555.858	0.471	8439.08	5593.26	5166.83	14.3594	28.8673	0.924	-0.11	0.692352	0.751809	5606.87	5781	5674.21	4473.53	5579.66	4026.14	8439.08	4898.15	4737.17	5435.5	3792.05	6274.7	24.6488
	C38 H65 Na2 O5 P3	740.384	0.562	47810.4	10908.7	8757.24	84.3085	100.087	0.803	-0.32	0.260634	0.362631	20017.4	17578.4	14128	7689.37	471.912	538.594	47810.4	8871.34	16570.1	6325.43	8643.14	7689.52	100.208
		405.243	0.558	19968.2	3334.17	15517.7	89.2945	21.738	4.654	2.22	0.0101156	0.0402456	9267.47	6213.63	5500.37	1167.96	784.809	895.704	19968.2	11091.3	13740.2	17295.1	17365.2	12884.9	166.651
	C8 H21 N7 Na O2 P	301.139	0.468	5614.84	4346.74	4549.02	10.4965	13.6503	1.047	0.07	0.501021	0.583419	4318.86	5137.95	4374.63	3969.65	4396.24	3831.98	5614.84	4251.37	4410.18	4687.86	4701.1	3737.24	317.154
	C5 H11 N Na2 P2	193.016	0.546	24910.6	13843.7	18545.3	14.0589	23.312	1.34	0.42	0.0385361	0.106967	14209.8	16626.5	11621.6	14044.8	11448.1	13642.6	24910.6	18225.3	19531.6	12788.9	14591.8	18865.2	74.0502
	C81 H160 K N12 Na O15 P2 S3	1761.03	7.458	18683.1	221.214	1968.56	78.4466	152.604	8.899	3.15	0.0817538	0.167826	860.98	261.609	180.82	443.715	160.104	178.412	18683.1	3333.96	4965.51	258.155	194.368	603.151	317.264
	C23 H26 N3 P	375.188	14.012	18584.6	986.265	2332.15	38.4081	130.054	2.365	1.24	0.014108	0.0519263	1152.74	1016.14	956.387	1274.41	640.738	346.288	18584.6	2675.58	4177.4	1988.72	1844.14	1471.21	592.906
		615.594	0.507	5191.16	2757.92	3649.53	25.9814	27.8854	1.323	0.4	0.0895558	0.177308	3575.29	2646.67	2870.6	2621.43	2869.16	1442.97	5191.16	3755.7	4376.93	2538.11	2612.86	3543.37	39.0395
	C24 H38 N7 P S	487.264	9.473	18543.8	4599.46	5865.03	96.1925	51.1163	1.275	0.35	0.674782	0.740448	4213.3	4985.62	209.003	2871.27	15012.1	18543.8	7334.61	9909.12	3005.07	4395.44	2651.96	8669.54	396.873
	C25 H33 K N4	428.235	16.658	20553.7	2528.54	5189.98	131.756	51.7618	2.053	1.04	0.438883	0.527987	3097.2	20553.7	4730.35	1923.38	1472.91	1959.89	3317.1	3819.38	8516.22	9407.11	2339.13	6560.57	3032.01
	C30 H38 N3 Na	463.296	8.195	18494.8	2319.74	7677.74	109.5	65.3163	3.31	1.73	0.146304	0.242079	1124.23	2165.69	2473.79	255.562	9929.9	12924.3	10873.7	8005.53	5128.34	18494.8	2066.24	7349.96	343.167
	C17 H31 N O	265.242	15.682	18401.2	191.23	7613.86	112.252	75.8611	39.815	5.32	0.000109039	0.00264088	186.854	187.134	195.326	1239.35	186.679	268.437	1425.61	3957.91	5494.74	17509.5	18401.2	9732.98	230.859
Erucamide	C22 H43 N O	337.336	21.61	4223.16	338.069	1964.3	85.2351	75.1998	5.81	2.54	0.0228441	0.0739776	1328.07	371.37	327.436	348.703	261.796	280.121	309.301	941.176	1039.59	3848.13	2889	4223.16	313.04
	C3 H Cl3 K2 Na2 O P2 S5	503.624	0.518	18327.3	8538.92	11443.9	33.0274	25.9321	1.34	0.42	0.0403299	0.109758	8795.45	4986.2	10344	12198.1	8282.39	5554.13	18327.3	11561.2	13184.3	11326.7	10071.1	9543.18	63.4276
	C18 H41 N4 Na O	352.319	11.769	27225.2	262.753	9196	17.4447	85.4658	34.999	5.13	0.000549484	0.00604071	237.729	335.028	214.403	297.285	287.776	231.371	1431.29	3823.86	5956.63	18305.3	27225.2	12435.4	491.506
	C6 H15 K N4	182.093	0.747	31847.4	23116.4	26756.8	10.2747	9.99035	1.157	0.21	0.00565105	0.0266749	24199.4	24162.5	21022.1	18289.9	23407.5	22825.3	24642.1	25600.5	31847.4	29434.2	25699.6	27814.1	281.678
	C26 H64 N10 O9 P2	722.433	0.557	18206.6	1177.58	12171	96.7738	28.3621	10.336	3.37	0.00126778	0.00980027	4515.39	2162.99	1774.26	580.892	390.33	445.484	12975.2	11366.7	9504.33	18094.3	18206.6	10548	82.8848
	C4 H O13 P	287.916	0.468	18177.9	4223.66	6078.68	11.5752	63.4723	1.439	0.53	0.0587974	0.140126	4066.25	5221.21	4320.92	4757.4	4126.39	3854.47	7829.9	6187.01	5970.36	5214.65	18177.9	4726.92	36.7298
	C90 H139 K2 N4 Na2 O7 P S3	1638.86	0.57	18162.3	572.796	2361.43	73.2632	136.148	4.123	2.04	0.117584	0.20858	1925.73	626.142	507.679	622.15	445.972	523.443	18162.3	4078.75	6066.17	582.073	644.113	571.771	102.053
	C24 H38 N15 Na O4	623.314	10.733	17980.1	2351.46	3293.37	26.7138	121.762	1.401	0.49	0.36127	0.459774	2977.72	1196.89	2782.52	2246.93	2322.04	2380.88	17980.1	2881.29	3899.01	3705.46	1092.55	1727.89	369.929
		186.105	8.68	5685.36	1751.66	3086.63	57.6872	50.8554	1.762	0.82	0.0936001	0.180191	1855.51	2185.57	433.924	894.093	1647.81	3228.74	5685.36	2268.68	1127.74	3845.67	4342.74	2327.59	693.314
		1448.89	6.951	17931.7	210.216	470.238	7.7843	206.458	2.237	1.16	0.132885	0.227738	242.476	212.006	208.426	216.155	195.49	200.267	17931.7	715.728	1363.96	216.35	224.748	214.864	332.976
		1528.89	0.556	17928.8	756.429	6162.19	100.174	83.6815	8.146	3.03	0.00841244	0.0360441	4200.54	1495.1	683.775	829.083	594.066	635.821	17928.8	9176.42	9524.33	3023.03	1485.14	3147.97	124.491
	C4 H Br Cl3 P S2	327.75	0.516	17885.5	6338.47	7346.28	22.3872	50.5684	1.159	0.21	0.353265	0.45165	9622.88	6007.76	5641.82	8167.91	6669.18	5938.97	17885.5	9708.41	8284.05	6408.5	6126.66	5876.64	70.4198
	C3 H9 Cl K O14 P3	435.854	0.478	3977.12	2612.53	3082.76	11.5942	27.6515	1.18	0.24	0.266405	0.368207	2474.43	2753.85	1973.46	2525.27	2721.89	2699.8	3977.12	3398.61	2766.91	3852.55	2140.07	2058.19	36.2348
		769.847	0.469	6042.64	2997.67	3517.35	22.3182	32.1645	1.173	0.23	0.152226	0.248408	3074.4	3923.25	2517.95	2920.94	3165.11	1978.39	6042.64	3367.19	3524.76	3509.95	2364.4	4008.96	21.921
	C H N2 Na2 O7 P	229.932	0.493	4021.73	2517.68	1215.77	38.3377	62.6605	0.483	-1.05	0.0650025	0.147242	4021.73	3171.21	2285.42	2749.94	1632.98	1424.42	3613.98	1213.97	1022.05	1217.57	1143.04	1331.8	55.9297
		1506.78	0.57	17778	588.808	1199.27	15.0461	168.322	2.037	1.03	0.110198	0.199356	683.343	643.646	521.871	639.542	458.438	538.075	17778	1736.42	2846.94	598.344	662.119	587.755	104.905
	C32 H42 N5 Na P2	581.282	10.908	152237	27543.3	32918	47.0313	94.3862	1.195	0.26	0.452891	0.540855	44801.4	27495	27591.6	62256.4	18876.3	25114.1	152237	36033.4	45038.2	29522.1	29802.6	21991.5	726.119
	C15 H29 N O2	255.221	14.005	20003.6	265.45	5678.61	38.6375	90.4971	21.392	4.42	0.000851582	0.0076505	286.198	556.621	239.384	337.375	244.703	243.347	1156.02	2807.1	3196.28	14067	20003.6	8160.94	252.229
	C27 H40 N12 Na2 O2	610.319	0.54	3737.04	190.377	502.227	32.2908	131.313	2.638	1.4	0.0715824	0.154941	252.282	313.913	140.334	218.533	162.221	158.037	3737.04	521.782	1102.42	155.476	230.471	482.673	32.2615
		1368.69	0.559	3606.68	183.767	218.024	55.1463	157.882	1.186	0.25	0.238588	0.34133	480.885	195.69	168.13	204.249	146.411	171.844	3606.68	224.588	756.833	184.428	211.46	193.353	31.9725
	C29 H56 N Na O4 S	537.382	13.072	29957.6	23425.6	15386.3	16.7301	37.78	0.657	-0.61	0.088482	0.176194	26161.1	19869.1	20690.1	27329.5	19495.9	27845.3	29957.6	14947.3	21612.6	11037.1	15825.3	14508.8	414.445
	C33 H72 N14 O8 P2	854.513	6.341	19837.2	928.524	7534.88	73.6569	54.1439	8.115	3.02	0.000711256	0.00690994	1401.01	1605.74	571.665	1285.38	167.621	183.602	19837.2	7687.96	10608.2	7381.8	6551.46	5944.43	371.787
	C90 H173 K2 N15 Na O11 P3 S2	1898.13	7.669	19791.5	238.735	1764.5	11.4351	149.935	7.391	2.89	0.0730458	0.15628	297.034	250.731	223.157	245.809	231.661	221.972	19791.5	3228.25	6748.99	253.302	300.746	259.404	418.911
	C28 H51 N3 Na O2 P3	577.308	11.624	19740.3	9865.37	6922.18	29.6931	62.9476	0.702	-0.51	0.711994	0.766586	10892	4384.22	8838.7	11617.4	8422.19	11512.9	19740.3	7342.4	11614	6501.96	3850.13	5979.16	512.504
		1682.89	0.557	19717.3	551.474	1799.7	63.9872	147.542	3.263	1.71	0.102581	0.190432	847.128	1685.06	466.85	624.229	419.45	478.719	19717.3	2710.95	5812.64	888.454	677.229	522.918	89.0683
	C33 H67 N2 O15 P	762.428	5.783	19645.6	756.047	1799.77	76.0968	148.864	2.38	1.25	0.0433868	0.115445	1395.95	886.074	626.021	1556.67	143.615	148.752	19645.6	2473.23	4370.53	1078.59	1126.31	857.194	315.122
	C4 H6 Cl2 K N2 Na2 O9 P3 S4	601.698	0.489	3358.73	1609.66	1526.13	17.3299	46.0461	0.948	-0.08	0.80309	0.844534	1397.71	1869.32	1804.31	1868.84	1249.18	1415	3358.73	1367.23	1685.03	1808.82	1145.41	1272.64	35.347
	C18 H38 N4 Na O2 P S	428.236	20.767	3859.76	1386.09	1230.3	79.7667	86.4019	0.888	-0.17	0.698896	0.756873	3859.76	201.845	897.786	874.17	1985.61	1874.39	217.802	311.573	1453.48	1640.9	1007.12	3363.95	433.624
	C49 H85 N11 Na2 O2 P2 S	999.588	6.534	19626.9	214.661	2383.62	46.5362	141.746	11.104	3.47	0.0145241	0.0532231	262.968	248.472	180.85	447.588	152.036	151.851	19626.9	3576.66	5775.86	746.931	266.273	1190.59	254.505
	C31 H63 N2 O14 P	718.402	5.595	19594.3	449.44	2035.96	73.0375	154.729	4.53	2.18	0.0191107	0.0658432	876.581	766.366	163.849	728.488	170.393	151.343	19594.3	3135.29	3411.6	936.621	817.016	673.452	281.47
		524.974	0.561	3422.02	261.953	841.757	15.0461	104.789	3.213	1.68	0.0304165	0.0912496	304.01	286.349	232.173	284.523	203.953	239.382	3422.02	992.978	850.483	297.835	294.567	833.031	44.5384
		495.631	11.406	6975.03	4790.72	4026.02	28.011	36.4406	0.84	-0.25	0.228771	0.331837	3545.94	3424.27	5705.45	6975.03	4386.32	5195.13	4893.21	3158.82	5501.7	2827.8	1977.9	4929.54	101.879
	C5 H6 Cl N10 Na2 O4 P3 S5	603.786	0.479	19541.6	9930.27	11787.6	8.45282	27.2918	1.187	0.25	0.0789151	0.164036	11254	10450	9887.1	9756.46	9973.44	8686.34	19541.6	11670.4	11904.8	11072.9	9709.89	12377.9	59.9502
	C4 H3 Cl2 K2 N10 Na2 O4 P S2	543.797	0.574	19425.1	3573.17	4821.74	93.5635	93.1146	1.349	0.43	0.343408	0.442433	10410.3	7173.3	5531.89	1614.44	550.511	646.141	19425.1	921.565	10705.5	5394.25	3042.26	4249.23	125.974
	C8 H31 N13 Na O4 P	427.226	0.574	19392.8	1430.75	10826.2	80.9365	39.3946	7.567	2.92	0.00178828	0.012098	3681.53	3641.02	2179.06	682.445	489.193	574.172	19392.8	6648.02	9563.82	13064.9	12088.6	8281.56	111.943
		557.636	0.506	11267.1	4627.1	5976.79	33.9851	39.6431	1.292	0.37	0.146479	0.242079	5951.98	7199.16	3461.26	4666.18	4588.03	2749.69	11267.1	4730.93	7969.09	4212.64	5088.38	6865.21	48.9283
	C12 H5 K N4 Na O9 P3 S5	663.741	0.484	5292.3	3212.25	3719.26	18.2742	19.9966	1.158	0.21	0.171558	0.269683	4229.4	3455.59	3943.76	2775.1	2968.92	2820.83	5292.3	3262.34	3970.32	3301.82	3468.2	4381.26	33.3911
	C14 H33 N4 Na	280.261	12.929	19256.7	1662.68	5365.43	19.4827	77.1814	3.227	1.69	0.00524125	0.0250232	1587.8	1545.54	1502.39	1898.52	1737.55	2427.05	3790.05	3200.92	4832.47	13304.4	19256.7	5898.38	734.12
	C15 H29 N O2	255.221	12.895	24162.3	247.154	7895.25	47.2048	87.9102	31.945	5	0.000660414	0.0066479	227.677	541.816	240.446	451.257	253.862	165.061	1079.4	3216.99	5215.32	19220.9	24162.3	10575.2	330.374
		609.559	0.517	4611.78	1986.75	3374.01	29.5156	17.884	1.698	0.76	0.00435091	0.0220984	1976.62	2595.5	1597.54	1996.88	2343.05	996.18	4611.78	3507.72	3714.83	3240.3	3112.32	2821.36	39.0387
	C4 H Br N2 Na O15 P3 S	543.739	0.488	3555.13	2105.65	1916.23	11.4006	33.9398	0.91	-0.14	0.791336	0.834325	1609.22	1886.31	2181.46	2189.94	2044.78	2166.52	3555.13	1578.29	1840.42	2327.8	1666.19	1992.03	47.9647
		819.557	0.49	3580.37	667.209	879.289	46.3339	90.4213	1.318	0.4	0.179732	0.278861	1134.34	672.091	662.327	677.556	636.349	170.215	3580.37	674.737	1083.84	553.525	609.182	1171.6	32.8726
	C29 H40 N4 Na2 P2	552.251	13.837	19717.3	14157.7	15736	21.6935	15.907	1.111	0.15	0.386851	0.486402	14529.5	19717.3	13785.8	11546.4	11106.4	15130.8	12748	19030	16435.6	13075.1	15036.3	17515	263.375
		124.014	0.5	27520.7	10900.6	5734.78	54.3999	107.777	0.526	-0.93	0.199591	0.302647	22585.9	19021.7	9149.8	12651.5	7313.17	5135.75	27520.7	4574.37	6586.29	1617.53	4883.28	7200.35	43.664
	C3 H5 Cl K2 N2 Na2 O P2 S5	465.724	0.495	6025.99	2286.61	2446.03	20.2252	53.8178	1.07	0.1	0.372725	0.471479	2694.86	2661.64	1911.59	2695.44	1900.35	1747.83	6025.99	2427.64	3599.66	1929.11	2464.43	1631.96	40.7738
	C43 H56 N2 Na2 O2	678.414	13.748	18899.3	9820.53	10392	37.999	24.7889	1.058	0.08	0.814001	0.854394	9640.4	7602.23	10000.7	18899.3	8389.45	10185.4	5615.19	10764.2	12845.2	10019.7	12012.6	9796.71	163.976
		1726.91	0.565	14285.8	714.221	2838.85	57.474	114.019	3.975	1.99	0.0911289	0.178519	1851.95	777.907	654.717	773.724	519.903	593.366	14285.8	4586.02	6763.66	659.829	1091.68	648.151	115.685
	C88 H115 K N13 O6 P	1519.85	8.244	13924.3	57.6181	67.9455	8.06586	235.762	1.179	0.24	0.243306	0.345131	68.1184	58.2575	54.6326	57.6932	56.5301	57.5429	13924.3	71.5417	194.986	58.9634	64.3492	59.9199	101.889
		781.439	0.544	20789.4	3097.87	11166	81.0738	41.7929	3.604	1.85	0.0201447	0.0684162	7601.08	7678.58	3891.72	2304.03	1276.73	464	20789.4	5517.77	10694.7	14146.7	11637.4	10142.5	82.41
	C4 H3 Cl3 K2 N10 O12 S3	661.744	0.483	15541.8	7433.19	9061.71	9.59113	30.4382	1.219	0.29	0.0702392	0.152825	7781.97	8478.88	7507.28	6788.48	7359.09	6492.99	15541.8	8518.63	10151.3	7833.62	7325.58	9604.78	62.9211
	C3 H8 Cl K N4 O5 S2	317.927	0.52	8114.69	4185.83	6441.06	47.6333	29.1732	1.539	0.62	0.11146	0.200917	6443.86	3987.76	4383.9	6570.59	1817.41	2211.79	8114.69	5672.03	3951.41	7893.57	7210.09	4341.58	74.6032
	C22 H46 N O14 P	579.266	10.607	10386.6	1708.36	1556.87	28.4452	117.517	0.911	-0.13	0.536186	0.618334	2146.25	1309.76	1433.49	1983.24	2319.85	1138.41	10386.6	1770.38	2699.42	1343.37	1192.23	1114.19	456.055
	C2 H N5 O2	127.013	0.458	10291.2	2466.46	2460.22	9.52313	80.8873	0.997	0	0.356773	0.454743	2255.35	2370.74	2433.18	2802.42	2499.75	2856.56	4161.1	2125.6	2252.17	2668.26	10291.2	2217.59	807.019
		1667.95	11.045	7323.38	543.935	626.94	11.6474	154.892	1.153	0.2	0.318311	0.418818	542.872	479.296	544.998	672.057	548.826	523.374	7323.38	1184.06	811.688	442.193	432.01	414.186	355.325
		480.613	0.549	10227	548.091	1779.51	24.1578	118.741	3.247	1.7	0.0924337	0.179184	667.582	687.681	570.522	525.659	376.652	403.126	10227	2920.94	4592.09	432.647	638.081	490.712	75.0038
	C55 H98 K N2 Na2 O4 P3	1028.62	11.238	39377.3	2633.53	4734.79	74.5698	140.742	1.798	0.85	0.294237	0.394978	5103.12	1736.62	1475.93	7497.64	996.6	3530.45	39377.3	6114.74	10208	3354.85	1288.37	1843.86	351.569
	C38 H61 P S	580.421	11.568	10192.5	4879.95	5476.07	73.5119	39.463	1.122	0.17	0.170703	0.2691	5258.85	5046.67	4713.24	6622.46	270.866	309.794	10192.5	5670.33	5588.26	3670.06	4335.98	5363.89	651.683
	C27 H50 N7 Na2 P3	611.314	10.943	10167.9	3770.1	3997.61	36.6937	62.4797	1.06	0.08	0.584947	0.666289	3644.73	1834.62	3074.41	6031.48	3933.3	3895.46	10167.9	5217.24	5498.59	2441.27	2777.97	2507.13	451.474
	C22 H42 K N O	375.292	17.125	10157.9	231.95	4405.23	77.8331	55.3879	18.992	4.25	8.66807e-05	0.00237448	71.8717	358.462	105.438	453.36	578.403	96.0201	3343.43	3146.67	5467.04	10157.9	6212.22	2514.55	58.0538
	C7 H8 Cl4 K N6 O11 P3 S3	719.702	0.483	7423.09	4701.84	5513.2	18.1415	27.0394	1.173	0.23	0.248775	0.350804	5331.18	5544.06	4589.45	4814.22	4005.87	3312.92	7423.09	3676.38	6968.51	4211.24	5045.21	5981.19	44.3338
	C2 H5 Cl2 K2 N4 Na2 O4 P3 S3	531.713	0.492	7434.98	3258.75	3057.37	15.6404	50.6416	0.938	-0.09	0.880163	0.910812	3383.26	4366.92	3302.92	3169.62	2797.07	3214.57	7434.98	2977.3	3878.24	3137.43	2443.48	2501.95	50.3518
	C7 H14 P2	160.056	10.401	13425.7	11077.1	6090.01	17.0055	57.7387	0.55	-0.86	0.0615382	0.14402	10096.9	12057.4	8596.73	12107	9409.28	13425.7	753.96	2964.79	6725.76	8822.2	5454.25	8704.27	440.319
	C7 H20 N8 Na O3 P	318.131	0.559	10095.8	1146.89	6216.98	60.9663	42.9343	5.421	2.44	0.000522681	0.00586997	965.226	1874.94	1328.55	2696.71	634.379	568.428	3413.57	3561.98	5076.33	8166.66	10095.8	7357.62	96.1059
	C28 H63 N6 Na O12 P2	760.388	0.557	14293.9	1805.15	6749.03	77.2309	49.4685	3.739	1.9	0.0103761	0.0410865	3854.38	4171.12	2220.31	1389.99	462.985	495.527	14293.9	3425.87	6059.79	7438.27	7870.69	5703.62	92.1955
	C2 H8 Cl K N6 Na2 O6 S3	427.879	0.578	31506.7	5872.73	8822.11	86.1895	77.3881	1.502	0.59	0.154967	0.251897	16211.1	9994.97	7849.77	3895.69	1985.2	618.587	31506.7	3806.78	19205.2	9439.14	8205.07	7625.72	120.602
	C23 H49 N2 O5 P	464.337	10.636	9993.02	4101.48	4506.53	76.0199	48.2658	1.099	0.14	0.166133	0.26409	3973.16	4314.76	4229.79	6157.53	216.364	232.496	9993.02	4865.35	5561.15	2981.19	4147.72	3680.53	573.831
	C5 H11 N6 O3 P	234.063	10.409	12142.9	1410.01	7917.56	31.319	58.7313	5.615	2.49	0.00452319	0.0226974	1560.28	1724.6	1149.16	2453.03	1259.74	1224.13	12142.9	11333.6	9977.2	5857.92	2005.89	3104.41	438.732
	C20 H47 N7 P2	447.337	11.096	9940.59	5725.61	3823.69	31.7119	52.7152	0.668	-0.58	0.658462	0.728669	5899.48	7871.76	4381.7	5762.33	2751.95	5688.9	9940.59	4332.1	3315.27	3186.62	3291.18	6389.46	518.751
		1573.86	0.562	9889.58	680.804	1064.15	17.0297	124.261	1.563	0.64	0.115042	0.20516	865.653	741.625	601.312	808.432	579.269	619.983	9889.58	1365.38	4364.39	703.413	762.91	677.226	115.351
	C37 H75 N2 Na2 O9 P3	830.448	0.553	7473.7	325.59	797.764	89.7556	151.891	2.45	1.29	0.140567	0.235541	1100.68	511.887	471.923	179.258	112.317	137.472	7473.7	1217.34	1435.85	343.388	223.326	378.19	25.5775
	C4 H2 Br Cl K N4 Na O6 S3	473.754	0.491	7482.22	3217.66	3640.58	14.6995	41.3681	1.131	0.18	0.239367	0.341864	3250.95	3820.91	2862.12	3730.11	2598.68	3184.38	7482.22	3379.63	3159.16	4471.69	3901.53	2693.49	48.3163
	C18 H40 K N8 Na O4	494.273	0.555	9736.97	2573.31	6706.45	46.3643	33.4206	2.606	1.38	0.00860069	0.0363842	3384.76	2293.79	4042	637.316	2852.82	2068.68	5524.28	4601.91	4286.44	9736.97	8511.9	7888.62	90.9357
	C15 H38 N9 Na O S2	447.253	0.558	9736.59	1419.41	4053.44	84.7154	51.1752	2.856	1.51	0.0208654	0.0698818	4194.53	2741.96	2181.72	657.105	470.838	503.931	9736.59	5236.31	4424.18	3204.14	3086.83	3682.7	93.7592
	C H Cl K2 Na2 P2 S3	329.748	0.519	14615.1	4771.78	5121.77	24.9294	62.7034	1.073	0.1	0.558512	0.640984	5607.11	4338.38	4260.78	7495.48	5205.17	4086.8	14615.1	5618.02	5420.1	4823.44	4220.95	4029.04	62.4267
	C30 H70 N10 Na2 O11 P2	854.45	0.564	17832.4	1242.45	9829.94	85.6222	39.4801	7.912	2.98	0.00221458	0.0140706	3864.25	3090.28	1849.45	635.447	415.197	487.322	17832.4	5719.82	9329.15	10502.5	10330.7	8217.53	90.669
	C2 H2 Br Cl2 K2 N2 Na O8 S	463.726	0.496	9716.55	4455.69	4357.37	24.1491	48.4176	0.978	-0.03	0.681318	0.744593	4999.5	5999.44	3923.47	4987.91	3814.4	2997.25	9716.55	4678.01	6118.95	3410.51	4036.73	2951.66	58.3906
		254.576	10.399	10508.3	407.842	1803.5	25.4322	118.314	4.422	2.14	0.0471927	0.122154	411.905	673.361	394.491	403.78	359.196	443.382	10508.3	4739.65	2584.7	1022.29	488.898	418.927	470.839
	C2 H2 Br Cl2 K2 Na2 O7 P3 S5	663.524	0.517	8673.78	3723.36	6621.94	42.7573	21.3116	1.778	0.83	0.0113855	0.0438367	4129.27	3988.91	4427.24	1743.17	3457.81	1211.39	8673.78	4617.83	7362.13	5865.2	7181.75	6062.14	42.5454
	C3 H2 Cl2 K Na O P2 S	279.82	0.495	11193.2	3582.09	4632.69	19.1782	55.571	1.293	0.37	0.163272	0.261079	3297.54	4391.35	2719.68	3866.64	2880.06	4095.08	11193.2	3798.07	5397.74	6019.56	3867.63	2635.46	59.8039
	C26 H49 N3 Na2	449.374	9.582	22224.8	11775.5	14310.5	19.2197	26.2935	1.215	0.28	0.0742093	0.157365	9678.16	12441.4	11109.5	14814.4	8623.26	12441.8	22224.8	12187.6	15859.8	11192.4	13407.6	15213.4	744.33
	C43 H43 Na O	598.321	0.556	6902.13	1354.37	4546.2	34.7112	29.5658	3.357	1.75	0.00013064	0.00283506	1099.49	1378.63	1945.64	1330.11	1441.13	574.555	4522.13	3458.77	3109.28	4570.27	6902.13	5451.59	72.9125
	C2 H K2 N8 Na2 P S	323.886	0.558	6956.76	835.197	4100.64	44.4594	61.3571	4.91	2.3	0.0123266	0.0468132	912.981	1189.91	612.476	1708.85	590.024	757.413	3882.25	1561.28	6956.76	6121.2	834.529	4319.03	117.493
	C9 H30 N13 Na O2 P2	437.201	11.857	15300.3	3201.44	10321.7	35.8193	33.576	3.224	1.69	0.000574012	0.00618822	5390.48	3297.83	3105.05	3689.46	1667.02	3043.51	10889.3	11085.8	15300.3	9526.54	9754.12	4655.5	643.012
	C7 H24 N7 O5 P	317.159	0.571	11070.2	563.371	8968.75	68.6245	29.2237	15.92	3.99	2.39948e-05	0.00156769	1939.63	1153.85	499.325	611.912	438.633	514.829	9022.89	6979.99	8914.62	9638.95	11070.2	4143.94	100.373
	C21 H55 N14 Na O6	622.436	11.033	6956.95	5004.54	855.635	24.6461	128.451	0.171	-2.55	0.0260007	0.0816676	5223.27	3262.02	3230.99	5613.48	5819.85	4785.81	6956.95	525.581	2326.74	847.743	338.527	863.526	271.769
	C4 H16 N8 Na P	230.114	0.565	11097.9	9996.29	7600.86	8.8346	26.3231	0.76	-0.4	0.0589521	0.140126	8658.23	11097.9	9255.71	10524.2	9848.29	10144.3	5774.56	11061.4	9105.79	8523.38	6678.35	6012.39	88.2491
	C23 H41 O P S2	428.235	16.83	35900	5688.04	13372	53.3147	59.3819	2.351	1.23	0.0249105	0.0786871	11275.6	4157.39	5743.12	14475.1	5632.96	5231.01	35900	11010.9	20261.8	8296.41	11657.1	15086.9	7073.19
	C2 H Cl2 K2 N4 O3 P3 S4	497.679	0.504	21453.9	8088.08	12132.5	19.9346	36.8393	1.5	0.59	0.0310398	0.0926205	10524.5	9200.42	7305.69	8870.48	6997.71	6154.2	21453.9	10994.5	14012.1	8261.05	9304.62	13270.6	44.0776
	C32 H59 N10 P S	646.436	11.037	10941.4	3894.32	1611.16	41.9924	127.37	0.414	-1.27	0.11726	0.208227	5606.33	3722.28	3560.91	7825.07	2447.77	4066.36	10941.4	471.898	2680.54	1730.12	1149.76	1492.2	334.778
	C29 H47 N3 Na2 O2 P2	577.295	8.98	10919.5	145.43	699.144	111.776	185.374	4.807	2.27	0.219093	0.321709	149.972	140.284	127.659	140.889	753.166	1281.95	10919.5	1092.29	164.839	757.242	159.307	641.047	327.561
	C78 H146 K N14 O15 P3	1650.99	7.21	10885.6	219.275	601.202	11.278	165.108	2.742	1.46	0.102725	0.190432	266.14	226.581	211.97	228.948	198.628	200.266	10885.6	973.631	2732.65	227.032	228.774	217.325	326.408
	C2 H4 Cl3 K2 N2 Na2 O12 P3 S2	633.655	0.496	14946.8	6557.08	8396.76	22.2364	34.5657	1.281	0.36	0.0831723	0.169903	8129.84	8413.37	7058.81	6055.35	5562.69	4668.93	14946.8	6998.25	10620.4	6530.52	7053.97	9739.55	76.5941
	C27 H30 O2 S	418.196	9.925	10846.9	3593.78	6545.18	58.6328	42.3076	1.821	0.86	0.048888	0.12568	4775.83	4457.11	940.671	1534.61	2730.44	6060.76	9143.52	4301.28	3551.5	10846.9	7741.42	5348.94	463.378
		621.538	0.517	10696.6	5156.54	6191.82	32.8853	30.1775	1.201	0.26	0.0816694	0.167826	6377.09	5352.97	4024.25	5191.29	5121.79	1931.18	10696.6	7126.39	5918.49	6268.72	4728.29	6114.92	50.331
	C2 H Cl4 N8 Na O14 S4	651.715	0.487	14825.8	8650.86	10176.3	10.7115	20.3167	1.176	0.23	0.0389207	0.107676	9562.21	7788.8	9337.75	8929.4	8372.31	7215.89	14825.8	9682.1	10991.7	8665.9	9496.73	10670.6	72.2673
		759.819	0.471	10640.2	4676.22	6176.81	7.69698	33.3744	1.321	0.4	0.0700569	0.152825	5218.36	4841.27	4974.89	4227.44	4511.17	4509.85	10640.2	6466.11	5795.94	5887.5	4014.85	6746.2	49.5751
		812.44	0.561	18421.5	3011.63	8740.82	23.8114	55.2069	2.902	1.54	0.00304872	0.0171529	3854.32	3211	3975.2	2040.73	2690.59	2812.26	4427.63	6538.97	7164.34	17528.9	18421.5	10317.3	107.853
		795.414	0.521	7173.29	2238.7	5188.15	38.6999	27.2879	2.317	1.21	0.00329179	0.0181537	2845.29	2657.34	3159.76	1641.88	1820.06	952.241	7173.29	5462.68	5381.13	4995.17	3768.1	3332.64	53.7795
		200.121	11.838	10640.1	3480.99	7593.48	82.8548	38.6466	2.181	1.13	0.158648	0.256137	1655.04	10640.1	6372.17	4907.28	2054.71	1005.03	8673.45	2698.87	9094.61	8742.53	6513.51	4689.64	414.89
	C84 H119 N4 O13 P3	1484.8	0.553	35405.5	991.592	6696.25	128.749	113.089	6.753	2.76	0.0569785	0.13713	10629.1	8052.07	1520.99	462.198	310.573	354.458	35405.5	8067.14	10647.5	2477.46	3634.63	5325.36	65.9489
		1374.76	0.553	10601.3	594.46	2623.09	87.7891	80.2268	4.413	2.14	0.0127642	0.0481468	2795.4	2579.93	592.596	596.324	549.165	457.318	10601.3	2563.79	4229.28	2401.17	2045.23	2682.39	85.0866
		1794.05	7.558	21761.8	167.165	2074.85	101.808	135.567	12.412	3.63	0.02582	0.0812548	969.826	1185.3	159.394	170.1	164.23	161.194	21761.8	3419.66	10596.1	604.49	559.127	730.046	284.503
	C71 H151 K N13 Na2 O10 P3 S3	1619.95	11.033	10593.6	383.324	639.583	11.6352	168.002	1.669	0.74	0.219768	0.321852	383.095	337.315	383.554	472.973	386.248	368.335	10593.6	2088.29	975.13	272.572	304.036	286.303	244.079
	C28 H31 N2 Na S2	482.181	10.398	10560	6640.54	7262.38	16.9311	19.8912	1.094	0.13	0.169911	0.268192	7818.17	8026.99	6218.02	6141.39	5032.51	7063.07	10560	6694.35	7702.37	8807.21	6822.38	6599.86	455.6
	C37 H73 N4 Na2 O10 P	810.486	0.554	12349.8	1217.63	8920.99	81.8387	23.3286	7.327	2.87	0.00149773	0.0108814	3395.87	1892.15	1839.02	596.243	427.228	457.256	9732.86	7534.3	6252.07	9339.07	12349.8	8502.9	85.0751
	C2 H8 Br2 Cl K N8 Na2 O10 S4	709.673	0.487	9680.02	4962.44	5830.89	20.8037	33.3053	1.175	0.23	0.23341	0.336811	5113.6	6301.19	4811.29	5597.6	4526.2	3274.98	9680.02	5003.88	6657.91	4225.09	4508.96	7053.87	45.9234
	C6 H16 N5 Na	181.13	10.359	9639.53	6558.92	8442.12	8.66931	19.195	1.287	0.36	0.0504493	0.127784	6711.67	6775.3	6406.17	5610.33	6718.26	5637.07	9639.53	8532.06	8352.17	6698.41	8974.03	5562.06	452.964
	C21 H53 N14 Na O3 P2	634.38	0.556	12107.2	678.207	8670.49	74.4332	27.2315	12.784	3.68	6.15178e-05	0.00192896	830.478	2059.28	957.989	525.936	353.402	403.339	5500.5	8687.88	8653.1	11766.2	12107.2	7956.49	75.0434
	C6 H5 K2 N14 Na O12 P2 S2	691.831	0.474	11443.5	7711.31	9322.7	11.0077	21.08	1.209	0.27	0.113891	0.203542	7967.7	8187.38	7358.4	7454.92	7972.24	5933.13	11443.5	9368.31	7515.79	9277.09	6336.46	10748.9	50.5044
	C4 H5 Cl2 K Na2 O5 S5	447.754	0.485	25838.8	8326.05	10630.7	14.9709	49.3405	1.277	0.35	0.0903285	0.177735	9039.81	11038.7	8286.78	8365.33	7384.53	7802.35	25838.8	10160.1	13021.5	9004.52	9158.11	11101.3	38.4836
	C H Br2 K2 N4 Na2 O P3 S5	619.542	0.518	9962.12	4477.01	6965.23	30.9883	29.3063	1.556	0.64	0.0325604	0.0957896	5890.12	4456.4	4255.5	4805.81	4497.61	1850.88	9962.12	8515.44	7736.82	5308.69	4517.62	6193.63	36.5923
	C20 H30 N6 Na2 O2	432.221	11.832	18645	6841.47	9653.08	55.3253	41.6253	1.411	0.5	0.128227	0.222038	6008.96	12600.2	7673.98	8773.56	4467.96	1563.59	7603.8	7827.25	18645	11478.9	13056.7	6723.09	281.899
	C6 H4 Cl Na2 O4 P S	283.904	0.481	7865.36	2390.64	3135.44	19.1485	53.8182	1.312	0.39	0.0869364	0.175638	2778.09	2881.67	2540.95	2180.08	2240.33	1644.54	7865.36	3405.96	4142.17	2741.01	2131.13	2864.92	46.9343
	C12 H3 N10 Na2 O11 P3 S	633.872	0.471	8439.08	5593.26	5592.59	15.7406	25.8294	1	0	0.694055	0.752607	5606.87	6696.99	5674.21	5251.84	5579.66	4026.14	8439.08	5663.63	5521.54	5435.5	3792.05	6274.7	26.1049
	C13 H2 Br K2 N14 Na O5 P2 S2	739.761	0.478	8437.27	4017.23	5108.5	16.8793	26.5529	1.272	0.35	0.0281301	0.0863162	5028.5	4488.04	3364.37	3614.37	4420.1	3419.61	8437.27	5047.69	5939.46	4653.94	4368.99	5169.31	49.0149
	C21 H46 N3 O P	387.337	10.551	8419.55	187.706	2365.65	5.98128	91.9114	12.603	3.66	0.00379584	0.0202647	200.403	179.804	188.574	186.837	168.673	194.34	347.059	1142.9	1510.7	6074.1	8419.55	3220.59	404.5
	C9 H22 N5 Na	223.177	12.367	8816.46	5431.41	7866.74	11.9402	19.6186	1.448	0.53	0.0208369	0.0698818	4658.16	6366.8	5978.5	5100.36	5024.13	5762.47	8389.42	8816.46	7389.65	8343.84	6130.25	5168.95	235.278
		193.184	9.656	7943.16	156.734	2468.45	15.8617	86.6952	15.749	3.98	0.0022936	0.0143588	159.5	153.969	132.237	207.32	146.598	161.595	349.081	1378.85	1511.6	5975.71	7943.16	3425.3	358.572
		542.63	7.275	8323.69	197.284	227.147	9.0903	178.564	1.151	0.2	0.165977	0.26409	222.349	211.158	190.074	204.493	175.695	182.296	8323.69	246.39	1720.57	206.406	207.904	196.002	307.993
		403.197	0.566	33247.2	1905.05	6310.53	98.7947	108.383	3.313	1.73	0.0196931	0.0674328	7121.45	3250.29	2973.1	837.01	562.428	641.9	33247.2	8566.99	8317.56	4141.63	4244.84	4303.5	125.148
	C9 H21 N4 O P	232.145	0.468	8284.13	4469.1	6094.91	16.0598	25.3961	1.364	0.45	0.0467526	0.121688	4298.25	5267.78	5184.29	4639.94	3336.23	4155.6	7034.95	5362.49	8284.13	6827.33	4443.33	4530.59	77.4957
	C5 H4 Cl K2 O13 P S5	575.696	0.494	19900.4	8396.82	11155.8	16.0211	32.8469	1.329	0.41	0.0360849	0.102897	10119	9437.54	8055.69	8737.95	7786.82	6295.87	19900.4	11479.5	11336.4	8387.43	10591.8	10975.3	72.4084
	C24 H17 N2 Na O	372.123	9.951	8282.35	269.354	470.179	61.9665	175.176	1.746	0.8	0.20473	0.307371	264.39	152.893	409.154	704.907	175.765	274.318	364.813	575.546	1270.57	8282.35	246.477	185.928	432.263
	C3 H6 Cl2 K2 N2 Na O15 P3 S4	701.642	0.492	8075.86	2770.53	3346.95	19.914	47.7775	1.208	0.27	0.0635793	0.146444	2768.04	3345.61	2044.69	2773.02	3030.55	2029.01	8075.86	3556.08	4971.42	3078.41	3137.82	2700.83	37.0501
	C34 H16 N2 O	468.125	10.394	9162.09	1139.85	6333.09	31.319	55.9471	5.556	2.47	0.00397765	0.0209014	1261.33	1394.16	928.976	1983.02	1018.37	989.582	8083.86	9162.09	7930.65	4735.53	1621.55	2509.6	355.892
		171.564	10.401	8253.28	6239.81	4794.82	22.6538	51.5398	0.768	-0.38	0.09173	0.178781	5518.64	8253.28	5543.79	6935.83	4532.86	7771.91	598.147	2062.94	4668.74	4920.9	5130.55	5021.46	385.89
	C16 H32 N2 O2	284.248	9.135	8235.64	130.849	2158.72	10.3721	92.628	16.498	4.04	0.000918397	0.00799292	143.139	123.796	158.025	135.679	121.811	126.018	474.341	1284.95	1732.06	3820.56	8235.64	2585.38	311.317
		138.525	0.66	14195.8	10522.7	6329.19	38.0049	35.4249	0.601	-0.73	0.103022	0.190432	13291.3	14195.8	8670.56	12374.8	8231.87	4054.87	10321.1	4458.16	6917.97	4035.51	7000.67	5740.42	238.875
		130.079	11.831	8181.45	3098.57	5152.08	64.0814	42.457	1.663	0.73	0.284058	0.384652	1973.6	7346.2	6182.2	3903.9	2293.23	1292.48	6432.67	2418.61	8181.45	5789.13	4515.03	3114.72	1364.67
	C6 H11 N2 O9 P S3	381.937	9.922	8112.35	1538.59	1688.65	69.7004	96.9874	1.098	0.13	0.108495	0.196845	1542.11	1571.25	1535.07	2131.01	154.61	163.604	8112.35	1773.61	1603.7	1858.01	1483.35	1520.35	363.03
	C H Cl2 K2 N2 O12 P S3	507.708	0.499	21438.2	6886.55	9267.74	25.3651	46.9759	1.346	0.43	0.0875937	0.176033	9556.73	9874.6	5224.12	7346.61	6228.83	6426.48	21438.2	8802.34	13336.1	7012.51	8164.43	9733.13	44.7884
		1198.66	0.558	8146.02	683.871	2608.1	71.4198	60.5067	3.814	1.93	0.00202386	0.0132622	2275.42	709.033	1435.4	658.709	442.619	505.161	8146.02	2764.88	4731.53	2439.93	2451.32	2344.29	93.9881
	C2 H3 Cl2 K2 Na2 O13 P3 S5	681.584	0.498	8723.62	2573.74	4268.36	35.0327	48.6521	1.658	0.73	0.103241	0.190432	4857.27	2553.49	2593.99	2401.35	2617.14	2101.25	8723.62	3714.83	4497.31	1890.83	4039.42	5067.7	41.5939
	C23 H45 N4 Na2 O P3	532.262	11.354	8725.78	1968.12	3285.04	47.7296	68.376	1.669	0.74	0.173512	0.271478	4081.98	2569.85	1525.16	2411.09	1226.9	1501.68	8725.78	2760.49	6120.65	3809.59	1353.17	1929.6	316.1
	C26 H59 N4 O15 P	698.371	0.55	33400.5	1758.92	5940.14	100.215	119.204	3.377	1.76	0.0449857	0.118754	6328.41	4440.8	3003.41	514.426	368.603	394.511	33400.5	8761.16	7903.65	2321.39	3059.22	3976.63	73.401
		691.615	0.492	14218	5736.98	7836.75	29.242	36.7924	1.366	0.45	0.0862568	0.174921	6753.92	8396.68	6003.39	5010.67	5470.56	3330.42	14218	7722.42	7951.07	5207.14	6679.96	8589.92	91.7349
	C18 H40 N3 Na	321.313	17.052	10890.6	246.53	9557.18	65.193	11.7068	38.767	5.28	4.84227e-05	0.00191598	189.643	539.632	90.7268	606.211	188.7	303.418	9692.71	10890.6	9162.07	9421.65	7534.6	9914.58	309.551
	C2 H Cl2 K N8 Na O4 P3	425.825	0.484	7585.41	3212.3	3687.76	7.93532	39.6164	1.148	0.2	0.142074	0.236725	3188.57	3516.78	3182.29	2744.48	3236.04	3310.31	7585.41	3953.95	3405.73	3950.12	3079.61	3425.41	39.1452
	C8 H31 K N14 O	378.244	5.856	22499.4	363.643	6317.38	61.4788	87.8946	17.372	4.12	3.33321e-05	0.00186563	637.556	292.683	434.602	653.712	135.436	130.435	22499.4	7068.44	7596.31	5566.32	4359.7	2338.49	230.799
	C2 H5 Cl2 N2 P3	219.903	0.498	7600.98	4941.36	3451.65	35.5931	52.8728	0.699	-0.52	0.348885	0.447763	6651	5975.92	4412.36	3655.57	5470.37	2084.49	7600.98	2493.54	3663.45	1961.15	3253.15	3650.15	59.6413
	C5 H9 K N2 Na O10 P S4	477.841	0.476	13381.1	6121.09	7504.62	8.05879	35.4089	1.226	0.29	0.201404	0.304566	7126.44	5926.07	6751.25	6008.65	6233.53	5871.73	13381.1	7404.2	7605.04	6378.1	5187.14	7977.69	29.9724
		632.365	0.551	9440.48	617.906	2618.86	80.5696	76.3068	4.238	2.08	0.00855073	0.0363143	2600.47	1933.85	561.348	674.463	483.276	517.243	9440.48	3135.76	3834.17	2044.49	2101.97	2042.66	101.274
		243.185	14.757	8366.82	4862.05	6965.03	33.5711	28.6507	1.433	0.52	0.242273	0.343967	3559.25	5704.57	3393.38	8056.39	4843.2	4880.89	6969.07	6960.99	6365.43	8366.82	7615.06	2978.5	706.167
	C4 H8 Cl K N2 Na O8 P S4	467.812	0.483	14521.5	6758.3	7922.5	8.63988	34.7071	1.172	0.23	0.167877	0.26615	7316.69	6961.58	7631.78	6270.89	6555.02	6159.28	14521.5	7686.07	8158.92	6565.39	6546.26	8172.68	36.6489
	C H Cl4 K N2 Na O2 P S	337.779	0.5	9384.08	3738.27	3560.97	32.1516	56.6232	0.953	-0.07	0.683557	0.745576	3886.65	6010.33	3755.08	3479.74	3721.47	2180.54	9384.08	3755.68	5246.63	3366.26	2497.01	2899.27	66.8895
	C35 H54 Cl N14 Na O7 P2	902.336	10.399	9379.14	3235.03	6840.42	43.9429	43.527	2.114	1.08	0.0692023	0.151954	2976.45	7032.54	3095.01	3463.72	2521.48	3375.05	9131.7	5407.52	8273.32	9379.14	3895.99	2824.4	310.634
	C19 H48 N15 Na O2 P2	603.349	4.882	9335.22	836.197	1282.55	67.8412	129.071	1.534	0.62	0.0706713	0.153366	1125.85	1173.82	743.174	929.22	119.318	120.067	9335.22	1645.35	2084.49	919.746	881.269	687.607	239.982
		291.649	11.359	9327.24	4128.63	2641.78	38.3583	76.7304	0.64	-0.64	0.389775	0.488241	4349.42	2345.19	2939.76	3907.83	5918.29	6644.05	9327.24	3112.68	4037.93	2170.89	1864.34	1898.31	318.43
	C H2 Cl K2 N8 Na O10 P2 S5	643.684	0.492	14727.4	5959.5	7191.19	15.9863	41.4103	1.207	0.27	0.129645	0.223106	7117.85	7074.79	5981.95	5937.06	5601.59	4547.26	14727.4	6590.83	10355.3	5458.17	6014.87	7791.55	68.9525
	C31 H34 N10	546.297	11.022	9314.62	284.899	982.842	9.38449	156.734	3.45	1.79	0.140116	0.235074	286.598	252.977	292.2	334.025	283.2	272.371	9314.62	1825.43	1675	212.467	290.682	219.799	194.005
		302.303	10.239	16721	8223.93	9087.51	32.4391	39.8929	1.105	0.14	0.88296	0.912447	9069.18	7378.68	7062.99	5972.63	13512.7	11862	16721	9736.52	6289.99	8875.45	6388.33	9299.57	3120.99
	C4 H3 Cl2 K2 N2 Na P2 S4	439.721	0.501	23120.6	8687.05	11130.3	24.221	42.7067	1.281	0.36	0.177099	0.275543	11713.1	13027	7596.22	9536.19	7837.91	7717.65	23120.6	9555.53	15742	8659.26	8952.11	12705.1	35.5947
	C22 H41 K N2 O11	548.234	11.355	9192.82	803.769	2631.21	39.8792	94.4477	3.274	1.71	0.0225676	0.0733668	878.882	704.819	912.672	944.162	169.591	728.656	9192.82	3071.13	3681.62	2191.28	930.364	711.601	334.289
	C27 H51 N5 O3	493.4	9.577	11987.7	6838.8	8570.15	17.0252	19.3462	1.253	0.33	0.0198601	0.0678654	6984.19	6693.41	6107.4	7597.74	4613.81	7583.56	11987.7	6786.96	8777.76	8255.54	8362.54	9182.54	446.718
	C14 H38 N12 Na P S	460.268	10.078	10714.1	5458.54	9057.38	12.6032	13.3384	1.659	0.73	0.000139788	0.00289964	5432.86	6918.97	6302.37	5484.23	5003.26	5286.02	10714.1	8834.3	9641.52	8986.04	9128.71	7020.99	346.965
		88.0534	0.559	10522.7	2326.75	5561.19	41.8241	44.4358	2.39	1.26	0.00466515	0.0229279	3147.82	2574.31	2694.09	2079.2	1589.15	677.327	2946.98	4220.08	5149.18	7736.31	10522.7	5973.2	95.1334
	C H Cl K P S3	213.83	0.519	7742.48	3413.64	3450.34	13.7737	49.428	1.011	0.02	0.688182	0.748666	3429.07	2752.61	3174.8	4148.11	3711.46	3398.2	7742.48	3505	4503.29	3395.68	2473.75	2437.68	52.1014
		215.19	7.782	10359	265.744	4014.52	10.2225	70.6686	15.107	3.92	0.000664783	0.00665181	273.553	282.947	257.934	295.509	232.403	230.343	849.262	3114.96	3416.14	9099.43	10359	4612.9	449.178
		207.093	11.847	9210.53	4287.15	7229.77	28.6464	25.4795	1.686	0.75	0.0345247	0.100289	6973.37	4158.32	3976.08	4415.98	3128.9	5331.18	4171.15	7394.29	7770.65	7065.25	9210.53	5657.13	320.22
		257.201	11.946	8967.1	141.171	2699.55	3.37247	87.111	19.123	4.26	0.00104257	0.00876079	141.018	143.743	141.324	150.132	136.933	137.72	532.786	1270.61	2055.32	5968.55	8967.1	3343.77	297.129
	C5 H Br Cl4 K N2 Na2 O P3 S5	661.527	0.52	9183.61	3223.59	7449.28	44.825	16.5823	2.311	1.21	0.00663566	0.0301309	3038.5	3408.67	4786.8	2111.02	4203.9	990.232	9183.61	7388.86	8925.03	5822.96	6885.99	7509.69	47.8962
	C6 H15 N7 Na2 O S	279.086	0.498	21615.7	8666.55	9859.03	32.8799	45.4642	1.138	0.19	0.404243	0.501105	8595.06	11793.1	7741	14303.6	8738.04	5561.45	21615.7	9039.54	10678.5	8875.58	13372.3	6729.22	106.081
		174.65	10.946	7692.08	232.983	3814.5	36.5201	79.7438	16.372	4.03	0.00538697	0.0255728	249.452	469.09	216.514	263.422	214.817	214.474	360.923	991.876	2475.45	7419.38	7692.08	5153.55	412.457
		797.412	0.517	7126.03	2069.39	4992.4	33.0466	32.7126	2.412	1.27	0.000951806	0.00813911	2211.5	2726.39	2412.1	1927.28	1436.68	986.753	7126.03	4756.91	6816.25	5227.89	3582.11	3012.36	48.0547
		427.256	0.553	6784.58	670.942	5577.98	87.5668	30.9035	8.314	3.06	0.00329166	0.0181537	2121.41	2521.42	881.966	459.919	309.042	352.71	6784.58	3018.87	3237.03	5333.32	6079.77	5822.64	65.6237
	C35 H77 N6 Na2 O5 P3 S	832.468	0.562	14768.4	1353.28	9977.1	99.7708	33.0325	7.373	2.88	0.00427862	0.0218642	5243.84	2527.89	2114.67	591.891	386.738	453.919	14768.4	6834.77	10963.8	8990.37	11196.4	5953.51	84.4542
		605.565	0.517	16181.3	7206.98	11727.7	29.5802	24.6505	1.627	0.7	0.0106528	0.0418449	9472.33	6204.28	8426.9	7496.68	6917.28	3478.86	16181.3	12374.1	14760.8	8653.84	9356.23	11081.3	63.7703
		257.617	10.982	6237.64	2322.26	2768.26	39.7834	47.5382	1.192	0.25	0.129634	0.223106	2415.76	3158.86	2228.76	3439.94	1311.57	1230.11	6237.64	3189.09	4915.87	2265.14	2347.42	2222.29	352.236
	C22 H38 N Na O	355.287	14.583	13443.5	134.711	4326.18	72.7001	90.3933	32.114	5.01	0.00618045	0.0284965	134.076	135.347	164.231	485.716	130.121	126.853	159.922	2219.01	2230.57	13443.5	10834.3	6421.79	423.525
		539.293	0.565	13427.4	315.101	814.955	30.6777	160.241	2.586	1.37	0.0824789	0.1689	537.024	344.448	279.28	342.251	245.334	287.951	13427.4	1205.3	3484.18	375.092	354.334	424.611	53.5749
	C16 H3 Cl K N10 Na O10 P2 S3	749.79	0.476	9333.41	4501.66	5691.11	15.8649	30.879	1.264	0.34	0.0736752	0.15683	4427.26	4266.56	4576.06	4863.94	5099.54	3107	9333.41	5114.75	6055.45	5326.77	3839.34	6237.91	51.4709
	C38 H77 N5 O	619.612	15.387	53833.9	90.967	12634.6	2.99321	106.071	138.892	7.12	0.000894005	0.00794618	91.3846	94.9076	90.5494	92.2345	88.4167	87.3469	783.776	3590.1	6256.38	43913	53833.9	19012.7	115.06
	C8 H11 Cl2 Na O7 S2	375.923	0.526	13383.7	2844.36	2334.67	34.1991	117.699	0.821	-0.28	0.871248	0.903696	3909.78	2557.63	3131.1	3405.88	2040.4	1366.12	13383.7	2563.25	2212.36	1743.57	1324.44	2456.98	53.1396
	C3 H4 K2 N11 O P S	350.933	0.555	15623.6	5652.41	6447.44	18.311	56.0652	1.141	0.19	0.283847	0.384652	5691.42	5929.21	5613.4	6313.44	3538.29	5063.97	15623.6	4871.12	8955.1	3621.98	6197.76	6697.13	100.397
	C10 H8 Cl N2 O15 P3 S	555.855	0.475	21820.2	12119.3	12529.1	9.29391	33.3338	1.034	0.05	0.509626	0.591378	12733.3	12832.1	12425.5	11424.5	11813.2	9897.87	21820.2	13244.7	10724.2	11813.6	8979.19	14252.4	59.8938
	C3 H Cl Na2 O8 S	277.887	0.48	6321.07	930.504	1738.12	19.9974	83.568	1.868	0.9	0.03457	0.100289	753.544	1011.64	954.273	906.735	776.616	1273.59	1793.77	2035.66	1255.19	1682.48	6321.07	1073.13	54.4453
	C2 H2 Cl2 K Na2 O5 P3 S5	513.653	0.508	6361	1074.75	2348.19	61.8753	62.4309	2.185	1.13	0.069202	0.151954	1055.85	1093.65	972.692	3306.31	2173.77	847.838	6361	1660.62	2454.76	2282.13	1778.42	2414.24	38.5766
	C5 H17 N6 P	192.125	0.483	7024.1	5876.08	6438.08	12.6997	11.3213	1.096	0.13	0.171746	0.269725	6057.46	5275.45	5932.15	6383.43	5820.01	4379.53	7024.1	5383.37	6810.28	6088.46	5514.83	6787.7	104.645
		577.315	0.559	6384.92	479.989	803.419	60.5382	119.902	1.674	0.74	0.154703	0.251712	1299.52	527.268	438.607	521.371	340.661	399.838	6384.92	1114.82	2778.2	478.752	492.014	484.617	74.3921
	C26 H54 K2 N3 Na O3 S	589.304	11.007	13175	3372.3	5150.36	44.0576	57.2025	1.527	0.61	0.135022	0.229483	6720.21	2701.37	2630.68	5172.68	2349.52	4043.23	13175	5263.55	7702.75	5037.18	2900.95	4360.12	393.509
	C15 H24 N Na2 O3 P	343.128	0.554	13090	7896.68	4792.14	40.495	45.1865	0.607	-0.72	0.0984848	0.185743	12701.9	13090	7251.31	5819.5	8542.06	4687.72	10414.8	4550.29	6331.29	3086.2	5033.99	4507.15	158.398
		213.21	11.762	13044.8	720.844	4249.18	6.25563	76.5684	5.895	2.56	0.00263037	0.0154553	711.523	683.164	730.165	742.891	750.407	632.597	1417.03	2923.68	3231.5	10233.3	13044.8	5266.87	1225.18
	C3 H Cl2 K2 N8 Na O7 P2 S	525.771	0.486	12383.9	5860.79	6825.66	10.6209	31.8273	1.165	0.22	0.111239	0.200734	6878.54	6261.25	5616.85	5859.03	5862.56	5004.26	12383.9	6764.44	6943.6	6385.45	5909.67	6886.89	35.08
		544.336	11.631	24163.8	18901.6	12577.5	22.8249	37.3896	0.665	-0.59	0.0745857	0.157763	14008.5	13043.3	19325.4	24163.8	18477.9	20646.9	21008.2	9809.14	15424.6	12208.3	6834.13	12946.7	568.007
	C8 H5 Cl K2 N10 Na O7 P3 S	613.815	0.478	16914.3	10258.5	12551.9	7.72848	20.6491	1.224	0.29	0.0651457	0.147305	11135.1	10065.9	10505.3	9931.73	10451.1	8796.04	16914.3	12074.6	13029.3	11427.9	8982.64	13104.7	59.6529
	C12 H7 Cl2 N2 Na O15 S5	671.773	0.48	12997.6	7164.14	8505.63	17.7441	24.5074	1.187	0.25	0.0641972	0.146678	7287.62	7056.08	8268.01	6580.07	7272.2	4638.26	12997.6	8700.49	8310.77	8018.32	6462.12	9058.46	54.8225
	C11 H25 K N3 Na	261.159	0.548	12965	8013.66	3880.21	39.962	59.7136	0.484	-1.05	0.0598839	0.141336	10070.8	9780.45	4498.51	12965	6246.86	5515.55	10427.2	3780.53	5310.97	2284.07	3353.58	3979.89	72.7915
	C16 H35 Cl N2 O5 P2	432.173	11.797	12944.7	9377.19	9881.75	16.169	17.8254	1.054	0.08	0.830717	0.869754	8260.78	9279.4	8039.44	11979.5	9474.99	11124.7	10217	10374.3	12944.7	9546.5	8574.4	7861.04	289.837
	C7 H6 Br Cl N8 Na2 O13 S5	729.732	0.479	6393.77	2805.22	3570.03	23.0345	35.559	1.273	0.35	0.102545	0.190432	3023.62	3777.26	1864.1	3017.88	2592.56	2485.35	6393.77	3109.93	3870.95	3269.11	2436.58	4045.89	28.3144
		1484.86	0.553	12910.2	451.949	3043.45	96.3538	107.229	6.734	2.75	0.0385033	0.106967	2165.58	492.325	399.179	536.674	384.545	411.573	12910.2	4470.02	6259.69	681.096	564.811	1616.87	76.5756
	C22 H42 K N O2	391.287	12.804	6459.86	78.6814	3285.01	53.3031	60.4987	41.751	5.38	0.000306182	0.00426358	76.1265	111.269	76.8905	218.237	74.2469	80.4724	324.927	2727.78	2957.16	6459.86	5493.87	3612.86	277.663
		1242.68	0.552	13443.7	530.331	1991.92	60.8185	129.074	3.756	1.91	0.0490483	0.125705	1507.28	1067.32	518.371	542.291	388.569	415.881	13443.7	2180.63	3366.46	446.336	1281.91	1803.2	77.3769
		277.242	11.364	13457	502.522	4880.96	19.9135	75.664	9.713	3.28	0.00118888	0.00955103	537.869	655.861	467.175	600.688	390.865	431.442	1297.22	2653.93	3701.66	9928.08	13457	6060.25	498.192
	C11 H12 K N12 O14 P3 S5	827.806	0.471	6176.98	2521.5	3228.33	12.0093	41.2412	1.28	0.36	0.161726	0.259351	2299.85	2743.14	2267.06	2749.13	2949.89	2254.38	6176.98	2856.84	3511.75	2944.92	1896.88	3687.95	46.2067
	C18 H37 Na O9	420.235	0.561	6133.71	670.674	3477.02	26.9901	55.0099	5.184	2.37	0.00123321	0.00980027	789.635	676.498	664.851	1124.75	637.23	565.539	1464.63	1594.4	3370.46	6133.71	5944.45	3583.57	105.222
		212.13	11.834	5730.24	1472.81	2591.36	77.8914	60.3689	1.759	0.82	0.150224	0.246344	909.484	3465.96	2036.14	2079.18	684.314	145.305	2603.43	899.56	5730.24	4125.75	2579.3	1560.21	236.604
		114.03	0.474	17002.8	8082.03	11010.6	36.8876	26.6459	1.362	0.45	0.101192	0.188908	9781.13	5859.88	13918.1	10844.9	6134.39	6382.94	8801.03	14140.3	17002.8	12293.3	9727.94	9652.2	389.913
		241.205	9.3	14112.2	430.456	6289.31	6.15224	73.3835	14.611	3.87	0.00223726	0.0141608	458.64	450.088	417.364	443.549	397.395	400.657	810.965	3390.2	4696.09	13138.8	14112.2	7882.53	1013.02
	C H3 Cl2 K Na O14 P3 S5	623.626	0.499	14099.4	4133.88	5356.96	17.814	57.5647	1.296	0.37	0.0857819	0.174404	4593.27	4691.02	3890.42	4377.34	3839.21	2750.07	14099.4	4311.85	6051.6	4219.44	4684.86	6029.06	43.2822
	C2 H3 Br N2 Na O4 P S3	347.808	0.493	5772	2025.84	2632.18	10.6111	49.0959	1.299	0.38	0.135547	0.229483	1951.8	2211.2	2099.88	2262.77	1699.79	1878.28	5772	2658.52	2978.19	2605.83	2020.88	1717.14	54.585
	C16 H40 N8 Na O7 P	510.268	0.559	5783.06	1240.81	3219.44	37.3686	52.7942	2.595	1.38	0.0157706	0.0565507	1209.01	1272.61	1367.88	1163.83	1809.47	418.376	1017.8	2401.11	2297.89	4861.36	5783.06	4037.77	77.1893
		759.601	0.492	8121.24	2079.52	2628.86	32.7805	65.471	1.264	0.34	0.0868327	0.175638	2439.74	2799.95	2601.95	1459.68	1719.29	1185.08	8121.24	2484.18	2960.41	2336.18	2260.9	2773.55	35.5399
		218.205	13.688	13894.1	5550.15	8285.02	42.4052	45.3124	1.493	0.58	0.214386	0.318435	9196.48	6196.06	9144.78	3561.4	4904.24	3531.96	13658.2	3355.01	8472.99	13894.1	8097.05	6724.92	300.85
	C H Br Cl Na P2	211.833	0.511	21637.4	9760.03	9907.23	14.6944	43.0005	1.015	0.02	0.416358	0.510168	12001.8	7855.46	9359.06	10737.9	10161	8988.71	21637.4	9079.43	13883.7	10651.9	9162.56	7680.32	89.4853
		487.87	0.472	11558	6371.89	6747.44	12.3066	32.5422	1.059	0.08	0.427397	0.516682	6848.38	6963.24	5447.4	5895.41	6893.32	5307.55	11558	6155.56	7332.63	6331.1	4637.7	7163.79	28.7522
		143.074	0.57	23199.1	13717.8	15501.5	17.4664	22.2139	1.13	0.18	0.183289	0.283851	19157.5	13767.2	13206.5	13883.6	13668.4	11967.5	23199.1	14386	19004.1	13145.5	16272.7	14730.2	94.5493
		469.265	0.557	5913.95	703.906	2383.48	84.813	61.5644	3.386	1.76	0.0344443	0.100272	2425.19	2167.33	927.517	480.296	313.822	368.337	5913.95	2851.67	2954.55	1062.31	1915.3	1850.75	68.5312
	C24 H47 N O13	557.305	7.348	12877.2	262.625	502.24	10.223	187.265	1.912	0.94	0.126083	0.219692	313.002	271.358	253.527	275.124	232.921	253.893	12877.2	706.893	1673.89	269.662	270.313	297.586	409.446
	C16 H35 N O2 P2	335.215	11.242	13877.7	8460.33	5509.49	38.0221	22.8819	0.651	-0.62	0.0351902	0.101036	11159.5	7119.17	5583.92	13877.7	5489.93	9801.49	5946.88	3154.92	6804.52	5073.51	5386.96	5632.02	504.646
	C60 H86 N5 Na O7 S	1043.61	6.662	13872.2	174.263	2190.4	74.3441	129.879	12.57	3.65	0.00502865	0.0242857	249.131	656.115	164.196	180.458	159.523	168.068	13872.2	3049.27	3962.32	698.321	508.159	1331.53	297.853
		303.649	11.238	13867	5242.26	5162.31	32.2573	59.6937	0.985	-0.02	0.628318	0.704404	6555.66	4375.85	3497.75	8029.88	4012.72	6108.68	13867	5656.41	8953.3	4668.22	3850.26	3391.32	1789.55
	C16 H9 N13 O3 S2	495.04	11.421	10831.7	7703.8	5562.16	11.9508	54.2902	0.722	-0.47	0.212892	0.316496	8260.99	7565.42	7842.18	5966.88	7096.83	8412.58	10831.7	5605.78	7148.26	1264.87	4452.16	5518.54	181.973
		305.273	13.292	21025.9	442.013	8287.15	43.4766	72.593	18.749	4.23	6.23363e-05	0.00192896	161.132	649.362	463.175	480.395	420.85	245.79	2027.47	4441.75	6103.52	13851.8	21025.9	10470.8	224.605
	C15 H43 N12 Na O8	542.323	10.61	14869.3	7598.74	5727.96	33.0567	55.6264	0.754	-0.41	0.230685	0.334034	6802.91	6948.57	10982.9	8248.91	13844.5	6502.18	14869.3	4760.31	5969.01	7012.19	4333.33	5486.92	487.75
	C4 H3 Cl3 Na O9 P3	415.796	0.489	13663.8	4426.57	5061.23	9.60935	58.2548	1.143	0.19	0.245992	0.34835	4103.61	4801.06	4003.22	5102.15	4600.76	4252.37	13663.8	5062.81	5636.16	5059.65	4451.56	3859.2	41.5379
	C3 H3 Br Cl3 N2 Na2 O4 P3 S5	613.596	0.505	13616.4	5746.6	7608.88	17.9671	37.0959	1.324	0.4	0.0561426	0.136358	6465.47	5056.35	5771.65	5988.85	5721.54	3679.24	13616.4	8072.88	7705.64	5321.5	5768.22	7512.12	58.8849
	C26 H41 K O5 P2	534.207	10.393	5974.02	477.877	2153.13	70.3971	82.0077	4.506	2.17	0.0218947	0.0718782	303.428	1393.33	257.633	318.471	637.283	853.673	5974.02	3499.83	3085.18	1221.08	730.601	669.214	262.081
	C18 H40 N2 Na O8 P	466.241	0.561	6060.6	896.927	3074.68	39.5363	62.4221	3.428	1.78	0.00873663	0.0365887	1458.5	818.356	1127.48	507.921	975.498	560.722	909.415	1683.93	2549.3	6060.6	5889.24	3600.06	71.5392
		1519.92	7.105	13614	150.011	588.469	11.4337	186.843	3.923	1.97	0.098825	0.186106	184.851	149.121	150.9	160.792	136.476	139.675	13614	1013.69	1992.69	158.207	163.251	153.708	262.269
	C16 H35 N O3	289.263	8.429	13574.6	8161.77	9868.09	19.282	25.6872	1.209	0.27	0.303922	0.403734	9974.82	7895.5	6840.16	7380.22	11211.6	8428.03	13574.6	12220.1	7104.54	10977.2	8758.97	7786.2	1173.61
	C4 H13 N3 O3 S	183.067	12.262	22405.4	14938.8	10336	22.2483	41.6943	0.692	-0.53	0.285143	0.385186	16310	12492.8	13567.6	19963.6	11259.9	18097.9	22405.4	9136.89	16566.3	11411.3	9260.72	9219.95	2248.82
		720.418	0.558	5923.33	629.695	2039.53	77.0905	76.7018	3.239	1.7	0.0400518	0.109422	1897.56	1154.7	842.087	417.302	272.662	320.027	5923.33	2520.86	2941.76	1558.21	502.682	1396.89	59.5429
		1432.73	0.565	14244.4	2397.29	8250.43	66.5591	45.1684	3.442	1.78	0.00968934	0.0392031	2702.4	3398.05	2488.39	2306.18	314.73	369.403	14244.4	2948.93	7575.48	9071.99	8925.37	6483.64	68.7294
	C28 H38 N4	430.311	11.267	12869.3	6959.87	2793.66	52.7686	39.4058	0.401	-1.32	0.0134978	0.0503337	6456.99	2778.37	4637.24	12401.9	7462.74	12869.3	5087.82	1529.2	2959.4	3115.1	2627.91	2543.02	383.92
	C9 H11 Cl K N6 Na O12 P2 S4	681.802	0.48	13459.7	6148.32	8601.79	11.5944	29.6338	1.399	0.48	0.036438	0.103375	5629.76	6267.9	7462.64	6028.73	6578.92	5472.09	13459.7	8917.21	6312.59	8286.38	6479.9	9904.09	53.5216
	C20 H55 N10 O9 P3	672.336	0.554	18907.2	3287.28	13033.9	71.0427	39.0081	3.965	1.99	0.00949698	0.0388006	4782.6	5072.49	2711.53	3863.02	446.625	478.016	14137.3	4491.23	11262.5	16772	18907.2	11930.4	88.9376
	C10 H27 N4 O8 P	362.157	0.56	11923.7	1337.1	7235.31	60.4646	43.023	5.411	2.44	0.000448172	0.00534925	1811.9	862.308	2573.72	1865.01	659.103	474.898	4416.58	3969.29	6593.39	10817	11923.7	7877.22	88.3574
	C3 H2 Cl2 K2 N4 Na O5 P3 S4	565.667	0.499	14506.7	6543.02	8037.1	19.4241	41.5379	1.228	0.3	0.194049	0.295315	8047.41	7276.27	5374.79	7105.39	5980.65	4788.9	14506.7	6727.31	11818.5	4799.76	6281.44	9346.89	42.2959
	C22 H42 K N O	375.292	17.096	6688.95	59.0144	604.865	60.1352	161.971	10.249	3.36	0.00229513	0.0143588	12.9086	85.8365	22.2149	76.6451	41.3836	82.3245	197.808	202.057	6688.95	818.094	1093.18	391.636	14.7857
	C38 H57 N2 O7 P S	716.362	0.558	15849.4	2893.15	8409.29	66.3915	44.4602	2.907	1.54	0.0111088	0.0432698	3261.38	4100.92	3003.1	2783.2	390.617	445.812	15849.4	3558.9	8483	11784.7	8335.57	7859.4	82.9458
		139.062	0.579	35331.4	24947.8	13338.1	36.5063	30.53	0.535	-0.9	0.0632671	0.146021	33794.8	26567.4	18185.6	23328.2	11764.3	35331.4	20401.9	13420.3	22741.2	12403.6	11279.8	13255.9	1222.48
	C2 H Cl2 K2 Na2 O5 P3 S2	455.694	0.501	11752.4	4035.97	4631.24	19.3847	52.192	1.147	0.2	0.12766	0.221381	3977.11	4607.25	3413.12	4634.8	2661.51	4094.83	11752.4	3852.31	4703.66	5511.57	4091.08	4558.82	57.5349
		1704.93	0.56	11730.5	617.705	1398.26	125.76	145.714	2.264	1.18	0.473458	0.557933	5183.63	2153.8	810.617	424.794	277.557	325.773	11730.5	2698.85	1690.91	1105.6	400.874	355.851	60.6118
		318.294	13.983	32702.3	368.52	8852.12	48.9711	93.8498	24.021	4.59	0.000402456	0.00502004	121.656	455.519	398.499	555.134	338.541	172.322	1381.89	4201.21	5996.42	32702.3	26895	11707.8	127.232
		1418.79	0.559	11697.5	737.01	1824.13	18.4908	120.837	2.475	1.31	0.0589424	0.140126	937.021	825.897	628.604	845.124	605.56	648.122	11697.5	2268.18	3985.76	792.291	1380.08	748.182	120.587
	C7 H23 N7 S	237.174	8.813	11621.9	198.16	5137.2	6.52178	74.3999	25.925	4.7	0.000788962	0.00728373	215.672	196.789	181.759	213.567	191.278	199.531	726.46	2603.12	4154.3	11621.9	11330.8	6120.1	442.12
	C2 H3 Cl Na P S	147.929	0.491	11603.9	4154.41	4517.35	21.1533	51.634	1.087	0.12	0.161426	0.259351	5100.02	4496.46	4104.69	4204.14	3823.38	2539.89	11603.9	4246.77	7700.22	3479.87	4361.21	4673.49	72.5317
	C27 H47 N9 Na P S	583.33	9.812	11592.8	2505.12	3442.41	73.9177	76.6447	1.374	0.46	0.138294	0.233423	1035.45	6202.07	2738.71	2271.53	2861.29	740.859	9452.29	1918.84	11592.8	3603.09	3281.73	2289.43	453.424
		103.072	0.504	45128.1	23146.7	21004.3	14.8583	52.9607	0.907	-0.14	0.661824	0.730932	23084.5	28449.6	20880.6	28472.4	23208.9	20387.2	45128.1	13170.1	33061.9	11563.2	21037.6	20970.9	82.1529
	C11 H2 N10 Na O9 P3 S	565.884	0.469	11558	6380.87	6884.29	12.1533	30.7055	1.079	0.11	0.489523	0.573627	6848.38	7401.03	5913.36	5895.41	7311.92	5598.22	11558	6604.79	7332.63	6331.1	4917.7	7163.79	28.1258
	C40 H71 Na2 O6 P3	786.426	0.536	11428	187.737	1272.83	105.939	149.535	6.78	2.76	0.225424	0.328122	1202.19	1371.62	174.046	201.427	172.209	148.656	11428	2063.38	3124.51	169.503	157.523	482.273	31.3337
	C9 H17 N O10	299.085	11.843	6689.43	4086.46	3681.85	29.9127	21.5204	0.901	-0.15	0.1531	0.24959	6151.11	3368.51	3657.15	4307.62	3865.3	6689.43	2402.53	3359.58	3645.84	3717.86	4802.08	3995.21	247.15
	C8 H20 N5 P	217.145	0.485	8318.89	6272.53	5102.96	18.6096	18.7761	0.814	-0.3	0.0721684	0.155805	6660.95	8318.89	5873.67	4773.05	5884.11	6694.58	6557.23	4994.53	5211.39	4461.41	3801.18	5726.64	113.533
	C37 H82 N6 Na O6 P3 S	854.513	0.556	6701.06	702.203	5569.11	87.5668	31.8266	7.931	2.99	0.00349337	0.0191317	2220.25	2638.9	923.059	481.348	323.441	369.144	6422.73	3159.53	3387.86	6661.2	6701.06	4715.48	68.6812
	C6 H21 N10 O2 P	296.16	11.433	34863.8	15131.9	18713.9	30.6811	45.7623	1.237	0.31	0.193119	0.294478	19102.7	14984.4	7682.33	16036.7	9831.37	15279.4	34863.8	22774.5	23576.4	14653.4	11365.4	11779.6	385.705
		298.639	9.814	11327.1	530.474	1605.11	86.711	116.479	3.026	1.6	0.0236173	0.0759915	326.016	1867.67	735.986	578.664	482.285	190.863	11327.1	1196.44	4469.16	1190.65	2013.79	744.865	436.139
	C27 H55 N Na O5 P3	589.317	11.023	17710.5	12097.1	10496.1	20.572	34.8812	0.868	-0.2	0.982053	0.985592	12207.5	12988.6	7417.31	12954.8	11986.7	9198.92	17710.5	9720.58	14491	11257.5	6295.02	9734.65	389.564
	C9 H30 K N13 Na2 O3 P2	515.15	10.4	11204.5	6908.9	8138.26	20.3604	20.2326	1.178	0.24	0.207533	0.310186	8823.26	7164.38	4980.29	6339.53	6653.43	8574.03	11204.5	7672.82	8637.75	8061.53	8214.99	6039.38	555.395
	C8 H3 K2 N12 Na O10 S3	623.843	0.476	10324.4	5381.82	6280.34	7.90345	27.4709	1.167	0.22	0.110495	0.199608	5821.35	5249.54	5488.25	5275.4	5895.21	4732.07	10324.4	6381.55	6052.9	6179.13	4870.57	6766.05	31.4835
	C8 H10 Cl Na O6	260.005	0.524	19190.8	7111.54	6057.6	32.9911	68.5545	0.852	-0.23	0.934125	0.952895	11202.5	6881.03	8004.91	5754.06	7342.06	4122.27	19190.8	6324.12	6738.63	5357.35	4805.52	5791.07	101.754
	C30 H63 N Na O10 P	651.407	0.568	6680.91	497.91	3820.04	15.5605	35.7326	7.672	2.94	3.05195e-06	0.00101996	577.85	562.915	441.306	540.811	387.666	455.008	4180.84	3399.34	3459.23	6680.91	4596.66	2369.93	464.242
	C22 H42 K N O	375.292	17.107	6643.52	25.4161	404.905	120.223	164.808	15.931	3.99	0.00190421	0.0127444	13.6412	58.1653	14.1587	29.0917	175.042	21.7406	218.878	253.06	556.75	217.527	1349.03	6643.52	14.312
	C6 H13 Cl K Na O P2	259.968	0.52	9119.24	5823.08	6099.66	40.243	24.6956	1.047	0.07	0.42007	0.511989	7978.95	6154.57	5491.59	7750.4	2250.51	3785.26	9119.24	5785.25	4662.26	6414.07	6634.51	5241.77	354.804
1,2,2,6,6-Pentamethyl-4-piperidinyl acrylate	C13 H23 N O2	225.174	14.753	17260.1	10143.7	13382.1	24.5572	31.9359	1.319	0.4	0.434771	0.523416	7738.59	11547.2	8311.81	14884.4	10248.8	10038.5	11979.2	12662.6	14101.7	17260.1	15048.1	5357.32	2006.01
		213.174	11.215	12850.8	270.243	4270.34	15.9954	82.2358	15.802	3.98	0.00105459	0.00881112	314.08	259.927	251.952	365.351	246.72	280.559	962.323	2500.24	2579.52	10839.3	12850.8	5961.16	401.667
	C19 H44 N15 O P S	561.33	11.617	12842.4	7788.33	6536.09	24.7485	40.3652	0.839	-0.25	0.927743	0.947012	8735.92	4372.32	7537.01	9270.87	6112.09	8039.65	12842.4	6312.97	8754.21	6759.2	4678.29	5259.59	450.271
	C H2 Br Cl K O8 P3 S5	547.606	0.515	46674.6	15095.2	30459.6	33.7207	24.1777	2.018	1.01	0.00158571	0.0112277	24697.2	12831.6	18126.2	13776.6	16413.8	9122.72	46674.6	31973.3	36091.5	27054.7	28946	25079.9	102.487
	C4 H13 N11 Na O13 P3	538.981	0.551	12831.5	598.734	4038.2	117.029	85.1223	6.745	2.75	0.0119641	0.045581	4130.29	591.845	1179.02	605.623	433.95	464.45	12831.5	5026.77	5540.82	1988.14	1239.19	3049.64	86.4136
		1723.04	6.891	12803.2	251.139	2148.26	75.7089	121.546	8.554	3.1	0.00568227	0.0267467	372.577	911.137	205.489	295.6	197.864	206.678	12803.2	3101.04	4214.34	757.768	762.27	1195.48	341.32
	C7 H28 N12 S3	376.173	0.575	6498.63	634.178	3030.52	27.4414	54.4504	4.779	2.26	0.000490651	0.0056156	749.709	1054.12	543.611	666.184	602.171	560.491	1558.23	2231.83	2203.85	6498.63	5246.79	3829.2	109.276
	C39 H57 N Na2 P2	647.376	5.15	12789.1	1519.65	2302.07	74.886	102.635	1.515	0.6	0.0582376	0.13922	2522.28	1835.43	1203.88	1941.97	161.322	168.321	12789.1	2577.78	4581.99	1635.18	1730.3	2026.36	320.588
	C5 H7 Cl2 K2 N6 O9 P S4	601.755	0.582	12766.5	1855.64	2650.16	106.234	102.529	1.428	0.51	0.384276	0.483528	7769	3483.13	3083.22	628.051	493.251	557.973	12766.5	564.91	6036.29	2354.7	1658.77	2945.62	112.872
	C3 H4 Cl2 K2 N2 Na O4 P3 S4	523.682	0.496	6511.96	2686.94	2694.86	22.224	51.9778	1.003	0	0.581663	0.663001	3377.35	2580.49	1669.42	3184.16	2793.4	2570.87	6511.96	2402.64	3159.58	2987.08	2272.45	1980.36	49.0962
		1660.91	0.572	12631.6	390.852	1250.36	57.4177	148.161	3.199	1.68	0.119099	0.210597	423.806	418.736	1031.17	362.967	298.246	337.381	12631.6	2069.96	3413.86	389.719	430.754	382.375	64.3475
		1286.71	0.56	12584.1	1008.02	3612.05	82.7662	69.1985	3.583	1.84	0.00995159	0.0397825	3171.31	3305.44	1303.54	712.508	478.769	546.42	12584.1	3947.53	7016.3	3025.25	3047.52	3276.56	101.664
		563.58	0.518	8244.47	3827.84	5204.5	26.0178	31.9575	1.36	0.44	0.0549077	0.134928	3736.14	4433.78	3919.54	4577	3495.1	1915.15	8244.47	6049.48	6515.19	3753.12	4359.52	4023.71	56.928
	C37 H46 N2 Na2 O P2	642.288	16.696	12859.6	4500.09	7599.19	27.9817	30.4598	1.689	0.76	0.0069535	0.0312347	6143.01	4688.67	6073.11	4311.51	2749.41	3949.05	12859.6	5766.97	7827.6	8266.93	6701.76	7370.78	153.129
		297.268	11.976	14533.9	404.255	5323.24	41.3284	73.9189	13.168	3.72	0.000110629	0.00264088	595.503	514.194	248.256	562.154	294.316	226.987	1924.35	2922.86	4154.08	12394.3	14533.9	6492.39	431.036
		213.174	12.007	16934.5	182.441	6023.13	17.6956	80.797	33.014	5.05	0.000494066	0.00561622	180.982	261.041	183.9	171.509	214.937	172.403	980.896	2848.31	4627.02	12340.7	16934.5	7419.24	371.581
	C9 H26 N12 O5 S	414.185	11.846	14949	5889.33	10842.8	26.6115	25.5531	1.841	0.88	0.0040631	0.0210644	9137.39	5826.8	5656.92	5951.87	4106.44	6508.13	7535.14	12319.3	14949	10998.6	10687	8051.63	1279.09
	C4 H13 N9 O	203.125	11.836	11034.6	3600.32	4811.73	63.9612	58.0633	1.336	0.42	0.243818	0.345564	2892.9	6455.43	5765.98	4307.75	1395.53	799.059	3974.63	2027.59	11034.6	6583.3	5648.83	3488.98	283.571
	C29 H59 N2 O13 P	674.376	5.391	12183.9	306.902	1036.64	70.157	164.529	3.378	1.76	0.0784352	0.163627	701.95	457.712	156.092	718.17	154.351	154.613	12183.9	1565.73	1941.66	507.547	443.846	268.983	289.978
	C27 H47 N S2	449.316	9.735	12183.8	274.603	725.563	79.2588	185.806	2.642	1.4	0.274569	0.37607	269.858	279.348	232.187	250.731	672.303	1180.6	384.928	1149.69	12183.8	1066.2	266.3	245.145	716.254
	C6 H4 Cl2 N4 P2	263.93	0.564	15564.6	2269.83	7335.53	49.2034	55.0524	3.232	1.69	0.00261757	0.0154553	2397.89	4467.28	1341.43	2660.43	1253.6	2141.76	7017.25	3225.18	15564.6	12183	4864.75	7653.82	102.116
	C30 H32 O3	440.237	11.84	12158.8	1768.69	4621.65	83.3444	81.049	2.613	1.39	0.104422	0.192169	943.867	4488.86	2593.51	2941.89	663.191	211.483	4831.92	1140.94	12158.8	4411.39	4939.62	1665.7	307.284
		1550.81	0.549	12152.2	539.333	1152.45	21.7657	142.918	2.137	1.1	0.113199	0.202957	761.818	596.707	481.958	610.598	437.514	468.265	12152.2	1728.69	3617.72	502.557	576.216	542.218	91.6844
	C27 H30 N P	399.211	11.833	14607.9	6360.49	7153.97	64.4307	52.915	1.125	0.17	0.565909	0.648139	5001.92	14135.4	7719.06	10630	3552.3	1902.97	5516.78	3313.24	14607.9	8791.16	12128	5341.12	1734.59
		298.649	10.497	12064.3	2367.57	3222.53	25.633	90.002	1.361	0.44	0.216066	0.31931	2478.31	1363.57	1712.27	2902.26	2476.59	2258.55	12064.3	3435.22	4574.95	3009.85	1609.32	1554.84	457.9
	C3 H Br Cl3 K2 N2 Na2 P3 S3	561.583	0.521	11999.6	4103.66	6353.6	26.4298	40.7336	1.548	0.63	0.0215683	0.0712264	4375.94	4646.16	3831.39	4765.75	3605.64	1999.02	11999.6	6605.2	6980.83	6102	4441.14	4563.3	39.6829
	C8 H21 N9 Na2 O3	337.156	0.566	6610.35	473.261	1538.21	25.0175	104.319	3.25	1.7	0.0540061	0.133695	719.147	517.337	419.459	514.039	368.475	432.484	6610.35	2796.43	2412.37	664.059	532.185	533.94	80.466
	C21 H39 N2 Na2 P S	428.235	18.178	12671.7	7176.75	3901.98	67.4325	78.1064	0.544	-0.88	0.421251	0.512308	3786.92	12355.2	12671.7	1022.74	10106.3	4247.16	10383.7	2221.41	7062.51	5582.56	1314.91	1478.95	919.536
	C25 H46 N5 O3 P	495.335	11.415	1.55095e+07	9.93133e+06	7.3219e+06	25.9511	39.6146	0.737	-0.44	0.171479	0.269683	1.06005e+07	9.26219e+06	8.10833e+06	1.55095e+07	8.99762e+06	1.30866e+07	1.47419e+07	6.35603e+06	1.04609e+07	6.68458e+06	5.69744e+06	7.95922e+06	21659
	C87 H179 K2 N14 Na2 O12 P3 S3	1925.13	7.703	26854.1	248.389	2797.39	16.0153	135.208	11.262	3.49	0.0627383	0.145605	335.84	261.118	235.659	287.5	225.336	234.422	26854.1	5138.04	15465.4	259.707	271.558	456.74	429.504
	C19 H52 N12 O9 P2	654.345	0.558	23170.8	1126.91	3169.42	107.356	122.932	2.812	1.49	0.0639105	0.146648	6175.25	3526.47	1626.71	627.103	421.381	480.923	23170.8	3845.28	5845.02	2469.21	2493.56	2191.36	89.4784
	C28 H56 N Na O14	653.361	12.46	98664.7	47389.1	62775.5	20.6498	37.5313	1.325	0.41	0.0968738	0.183741	47193.6	32498.3	50007.2	47584.7	33763.6	55146.9	82483.1	76458.2	98664.7	49092.7	40705.4	41607.1	1066.73
	C27 H55 N Na2 P2 S2	565.304	11.052	98508.7	31167.1	40740.9	32.3593	51.8875	1.307	0.39	0.186764	0.287369	52027.3	32722.3	29611.9	43104.4	23357.5	25261.1	98508.7	50069.5	41613.9	32193.6	39867.8	30669.3	517.352
	C89 H162 K2 N13 Na O14 P2	1800.1	7.508	97402.3	255.098	6231.67	98.5877	183.007	24.429	4.61	0.0423534	0.113806	1520	986.045	195.526	312.367	191.739	197.83	97402.3	11056.7	13085.6	1260.53	229.941	1406.64	346.591
		118.043	0.551	229215	139289	138606	29.4945	33.2023	0.995	-0.01	0.969774	0.9762	131133	146191	98324.9	228670	141264	137314	229215	103780	173622	156262	120951	102922	791.97
		178.137	12.987	96312.9	2096.28	32097.2	22.8097	85.2761	15.311	3.94	0.00167482	0.0116609	1853.26	2738.4	2063.7	2128.86	2526.02	1383.28	5313.17	14708.9	19885.2	72638.6	96312.9	44309.1	1956.4
	C9 H17 O3 P	204.091	1.125	101667	72863	79033.4	21.154	19.6952	1.085	0.12	0.645629	0.720672	91751	75176.1	63651.6	95310.1	70550	54457.3	64987	74550.2	90476.2	60610.6	83516.7	101667	284.615
	C30 H51 N2 Na O8	590.354	0.559	156909	26248.1	108131	71.1168	32.8048	4.12	2.04	0.0119749	0.045581	39300.3	30773.9	26879.2	25616.9	4037.78	1512.28	111393	55328.7	84982	129650	156909	104870	317.459
	C21 H44 N3 P	369.326	12.292	94775	1024.86	24240.3	38.7696	91.5187	23.652	4.56	0.000242409	0.00382138	607.242	1619.98	1028.26	1074.98	1021.46	567.504	5226.52	13836.1	23695.8	58503.4	94775	24784.7	288.805
	C87 H141 K N5 Na2 O13 P	1579.97	7.205	94165.8	286.861	4497.44	11.5076	185.423	15.678	3.97	0.0725224	0.15628	339.443	297.204	276.517	312.249	254.506	256.606	94165.8	8579.84	15649.5	301.258	303.097	415.028	418.234
	C16 H35 N O3	289.263	9.494	93606	34988.5	41557.9	65.1054	34.5445	1.188	0.25	0.752707	0.800111	22398.9	36803.7	19988.9	42514.5	93606	33173.2	64224.8	30733	44034.8	39081	22941.7	47114.9	15541.9
	C22 H47 N3 O4 P2	479.304	11.569	93482.9	34624.8	36711.1	9.10899	59.0565	1.06	0.08	0.492576	0.575188	33848.8	35861.4	34601.3	36038.2	27738.3	34648.3	93482.9	29482.2	53849.3	43940	21945.4	27046.9	459.149
		262.195	10.731	93345.2	25643.6	24046.6	91.5826	85.628	0.938	-0.09	0.458607	0.545045	8338.73	41557.1	45283.7	70650.3	9730.11	2103.77	28937.9	10236.3	93345.2	51473.7	19155.2	16385.2	2911.7
	C19 H43 N3 Na P	367.311	11.353	115111	1228.71	26694.4	45.5983	94.5687	21.725	4.44	0.000192217	0.00331129	906.135	2061.33	1786.58	1125.05	1332.37	463.135	7102.43	16678.6	22548.5	92254.9	115111	30840.2	790.939
	C9 H9 N Na2 O2	209.044	0.56	91575.2	52328.1	49238	18.8445	36.1312	0.941	-0.09	0.372631	0.471479	57606.9	54588.3	40954.4	55709.2	34554.7	50067.8	91575.2	43300.5	79374.9	40533.6	47187.1	51288.9	87.8359
	C30 H59 N6 O9 P	678.407	0.556	91078.9	15822.4	73221.1	78.0221	26.7777	4.628	2.21	0.00990411	0.0397825	29846.8	19904.6	18176.9	13467.9	1650.17	1705.38	89106.3	40260.9	66210.3	80231.9	91078.9	63197.8	317.296
	C88 H154 N13 Na2 O14 P3	1756.07	7.458	89809	268.97	7092.79	92.0216	172.484	26.37	4.72	0.07278	0.15628	1451.57	832.38	242.012	295.928	214.286	238.79	89809	12768	16512.6	319.228	270.756	1417.54	424.632
	C21 H44 N3 P	369.326	11.977	122356	2037.48	66189.6	40.0146	61.2053	32.486	5.02	9.2296e-06	0.00137375	1280.93	2488.53	2568.4	2015.18	2059.78	662.911	15444.2	31324.6	50809.5	122356	81569.7	89361.5	893.858
	C31 H30 N4 Na O2 P	544.201	10.399	84301.6	30861	55480.7	30.4804	24.8869	1.798	0.85	0.0037516	0.0201356	44645.6	31585.3	21412.5	27034.4	47736.5	30136.6	84301.6	48675	60841.5	73356.4	50120	47598.2	578.267
	C6 H13 K2 N4 Na S4	369.92	0.576	114659	18143.9	37381.8	81.1664	76.1232	2.06	1.04	0.134517	0.229365	51771.1	41374.3	23543.4	12744.5	7870.92	4494.91	114659	10762.5	84607	45824.4	27609.4	28939.2	345.327
		103.101	11.408	168824	84760.3	103888	22.8367	29.4223	1.226	0.29	0.205077	0.307615	130706	84447.8	72750.5	85072.7	78402.1	95034	168824	84701.7	118796	88979.6	124699	85389.3	5288.5
		353.331	11.581	84771.5	1162.06	28467.6	32.5562	85.4506	24.497	4.61	0.000442501	0.00531956	1145.64	1239.83	1289.69	1154.3	1169.83	365.093	3849.86	11528	22069.6	56182.5	84771.5	34865.6	395.629
		157.958	0.474	84771.5	53342.6	60510.7	4.48949	18.1126	1.134	0.18	0.059708	0.14112	56211.4	54261.6	54701.7	49523.7	52423.6	51814.9	84771.5	60080.2	67103.4	57737.9	51333.1	60941.2	48.0664
	C58 H97 N2 Na O15	1084.68	12.453	84967.7	5768.15	13200.7	47.9582	117.447	2.289	1.19	0.0518427	0.129879	12196.7	6346.02	4194.25	8003.38	3625.11	5190.28	84967.7	15632.1	27175.9	10769.4	9140.28	5759.79	426.024
	C3 H4 N2 O5	148.012	0.562	98883.8	13090.2	53483.5	21.7843	56.1645	4.086	2.03	0.00462908	0.0228852	12182.1	19231.7	12740.7	13439.8	10511.5	14921.2	49929.2	18319.8	98883.8	67206.4	24210.4	57037.8	115.299
	C7 H10 N Na O2	163.062	11.439	209103	178696	172433	9.63225	24.0595	0.965	-0.05	0.167467	0.265753	209103	173074	170151	184317	165846	201291	85730.9	140006	176556	172515	184799	172350	40342.7
	C9 H13 N4 Na O	216.098	0.564	86604.6	68206.5	54365.8	16.4213	26.2795	0.797	-0.33	0.279455	0.380578	54929.4	72415	53696	82633.4	67582	68831.1	50195.7	65347	86604.6	58535.8	46022.5	46754.5	612.563
		1572.85	0.558	129164	18722	92740.6	67.9707	27.6234	4.954	2.31	0.0037596	0.0201356	29644.3	22568.1	22599	14875.8	4210.13	2476.59	100927	58820.2	70606	101090	129164	84554	156.94
	C89 H131 N12 O13 P	1606.97	7.27	86917.4	508.681	5179.71	55.4139	170.097	10.183	3.35	0.0687654	0.151592	1355.24	1101.58	471.116	546.246	430.456	438.267	86917.4	9298.23	20374.7	1061.19	516.4	888.975	740.46
	C22 H29 N3 Na2 O7	493.18	10.4	87232.9	36993	58692.8	35.1681	29.1502	1.587	0.67	0.0278976	0.0858508	47117.1	67304.5	33681.4	28066	30941.5	40304.5	49227.2	51910.8	86133.7	87232.9	65474.8	45167.5	430.88
	C10 H21 N7 O S	287.154	11.415	109394	44723.6	67846.4	34.5362	43.6346	1.517	0.6	0.148222	0.243538	73374.4	44935.1	32212	45267.9	29583.3	44512	109394	79953.5	87285.5	55739.4	33430.7	40027.5	545.335
	C25 H54 N2 Na O11 P	612.336	0.561	121667	19959.4	88064.5	71.8807	29.9279	4.412	2.14	0.0135247	0.0503337	30297.9	25309.4	19604.3	20314.5	3168.58	930.456	91790.1	46509.8	69517.3	96018.4	121667	84338.8	168.892
		379.347	14.318	86539.2	1150.45	31031.3	28.0454	82.4636	26.973	4.75	0.000534205	0.00591164	903.998	1462.42	1151.96	1628.13	1148.94	750.949	4919.82	16079.5	21786.7	79967.2	86539.2	40275.9	517.426
		325.3	12.85	83877.9	1187.6	32478.6	45.354	76.9891	27.348	4.77	0.000114159	0.00267005	456.499	1807.9	1380.16	995.035	1429.77	668.104	5450.61	14758.1	26404	52878.4	83877.9	38553.2	704.286
		262.231	12.929	99447.5	11767.2	39384.3	22.3155	55.0123	3.347	1.74	0.000391861	0.00496061	8669.42	12810	8859.2	15240.3	10724.4	12828.1	32186.5	27473.6	46582.1	57830.6	99447.5	31876.6	4245.85
	C21 H44 N3 P	369.326	11.855	103150	1193.96	45622.3	47.295	74.6575	38.211	5.26	4.17644e-05	0.00186563	1042.85	2127.72	1792.92	942.121	1345.07	451.353	9720.77	19973.9	34206.1	101848	103150	57038.5	678.518
	C10 H14 N Na O2 S	235.065	0.488	137328	104345	99956.6	60.2775	30.879	0.958	-0.06	0.328973	0.42746	101332	16552.6	107357	108843	19094.3	118061	44633.3	102039	137328	104505	93941.1	97874.4	1353.08
		213.174	8.369	137274	5714.57	55250.9	10.9818	70.8627	9.668	3.27	0.0015482	0.0111032	5412.04	6143.4	5684.16	5744.98	6420.43	4630.41	12063.4	32803.8	45437.2	104651	137274	65064.5	11230.2
		239.19	9.335	134796	3447.89	55918.9	18.9233	68.2533	16.218	4.02	0.000336347	0.00453255	3130.49	4751.19	3844.5	3163.87	3731.91	2898.96	14268.2	34845.9	43241	103703	134796	68596.8	6722.72
	C24 H40 N5 O3 P	477.288	10.987	134241	48960	44200.1	27.1195	66.8115	0.903	-0.15	0.663375	0.731193	50404.6	47515.3	60891.9	58235.7	33899.8	29628.2	134241	42768.6	51106	35980.6	33755.6	45631.5	417.163
		153.077	0.555	133958	64372.6	74555.7	17.8493	32.465	1.158	0.21	0.0904427	0.177735	72597.1	73686.3	56148.2	76750.9	51573.9	53633.7	133958	63869.5	106724	64718.5	74021	75090.4	161.218
	C9 H16 Na O3 P	226.073	0.563	151851	99342.2	102992	19.222	31.5929	1.037	0.05	0.773275	0.819368	123256	101915	77834.2	132708	94791.3	96769.5	151851	91418.5	115543	56217.3	86703.6	114566	265.819
		153.014	2.696	127381	72312.9	51994.5	72.266	53.1969	0.719	-0.48	0.832516	0.870547	119005	97304.3	47321.5	127381	17249.2	13648.7	32617.8	15503.6	50876.9	96558.8	66479.6	53112.1	981.569
		129.059	7.015	126162	40832.8	30688.7	68.3583	44.4316	0.752	-0.41	0.0916906	0.178781	41638.4	31112.2	30038.7	51320.8	126162	40027.2	25673.4	18279	35704	11057	40675.6	43463.7	2486.46
		95.9155	0.502	125665	69966.5	68379	14.6632	33.5606	0.977	-0.03	0.859218	0.89455	70876.3	68386.7	60061.2	91495.1	69056.8	77538.6	125665	63549.7	84396.3	73208.2	58255.1	57547.8	114.844
	C57 H98 N4 O P2 S3	1012.64	11.431	124211	14639.1	23172.6	21.6727	107.325	1.583	0.66	0.103295	0.190432	11828.7	17603.9	15834	15182.6	9176.6	14095.5	124211	42432.6	29037.1	17308	12408.3	14008.1	472.549
	C88 H155 N9 Na O14 P S3	1712.05	7.412	123927	269.797	6997.63	63.3108	179.328	25.937	4.7	0.039858	0.109332	316.062	795.426	223.532	366.307	212.763	215.736	123927	12771.9	22861.2	711.593	252.963	1223.37	345.584
		1844.13	7.535	144783	331.19	8174.85	68.7593	180.974	24.683	4.63	0.068953	0.151806	1173.98	967.825	309.627	345.557	316.822	313.275	144783	14964.6	25524.9	373.77	419.191	1385.09	548.846
	C64 H105 K Na2 O P2 S2	1100.65	12.455	120677	1672.93	12141.8	60.8045	163.726	7.258	2.86	0.0159812	0.0568253	3700.64	1807.42	1538.45	2308.87	886.668	650.908	120677	16855.1	16076	8207.65	4018.21	2062.43	332.049
	C5 H13 N P2	149.052	0.547	184260	101610	111489	14.8839	29.2096	1.097	0.13	0.19163	0.293235	110278	110979	76190.3	98739.3	83349.1	104482	184260	103130	120399	84748.9	100619	119848	244.152
	C19 H28 N O P	317.19	0.559	130635	20300.8	103313	77.8283	26.1468	5.089	2.35	0.0101071	0.0402456	37319.8	35532.6	21441.4	19160.1	2258.48	2295.69	111977	58035.8	86900.9	120034	130635	94647.7	415.826
		295.253	11.494	117363	8357.25	34062.9	53.1977	85.6931	4.076	2.03	0.00341159	0.0187525	8115.72	9514.49	16857	8598.79	5806.11	3167.85	33307.1	11769	34818.7	41333.8	117363	23931.9	5405.31
	C18 H38 N11 Na O2	463.309	11.837	116501	43642	65795.8	45.0672	53.2139	1.508	0.59	0.239571	0.341864	24920.1	69814.3	54390.6	65063.9	32893.4	24420.7	105111	28674.1	116501	81181	50410.6	35001.2	478.323
	C3 H4 Br2 Cl2 Na O P S	369.735	0.517	103292	52720.3	57068.8	26.6178	35.3709	1.082	0.11	0.232216	0.335378	63694.1	56183.8	54490.4	50950.3	43246.5	26186.8	103292	59540.9	69715.9	39789.6	49739.2	54596.7	78.0772
		324.324	16.25	104031	1145.93	39095.6	49.1989	75.8661	34.117	5.09	5.49713e-05	0.00191598	548.892	1480.53	1326.66	2106.36	965.206	657.354	7865.4	22564.2	27393.6	79763.6	104031	50797.6	222.878
	C9 H17 K N Na O3	249.074	0.51	106458	38416.9	42553.8	58.6636	48.4354	1.108	0.15	0.905074	0.927505	106458	29391.7	34603.7	69496.7	42230.1	30092.4	99054.7	31008.5	36314.3	57866.6	44230	40877.5	93.7621
	C2 H Br Cl3 K O4	311.776	0.517	106532	59770.6	57181	26.6307	36.2079	0.957	-0.06	0.70842	0.763723	77459.3	69896.3	53302.8	66238.3	46704.1	36340.8	106532	59530.3	67308.4	40515.5	51421.2	54831.8	87.7535
		336.324	14.087	142668	1933.3	46868.5	25.2294	82.0017	24.243	4.6	0.00028966	0.00420327	1611.85	2029.15	2172.77	1872.52	1994.08	943.721	9182.23	25671.7	35107.8	106575	142668	58629.1	307.806
		160.09	11.844	107259	53841.9	59474.8	44.0066	29.2176	1.105	0.14	0.593837	0.672747	55308.4	44807.1	52375.4	81013.5	32067.4	107259	35768.2	59558.1	31464.9	63729.7	68593.3	59391.5	7238.95
	C3 H3 Br Cl4 K2 N2 S2	427.694	0.518	102881	57682.9	61621.5	28.3779	30.6984	1.068	0.1	0.279223	0.380572	70285.8	64519.5	57924	57441.7	48793.2	26521.8	102881	60680	74467.3	43077.1	56142.2	62562.9	77.9955
	C H Cl Na P S3	197.856	0.512	107683	57289.6	61902.8	24.9942	39.813	1.081	0.11	0.950089	0.961599	78283.1	62878	50672.3	83674.9	51701.3	46450.1	107683	72630.2	78835.1	34696.9	49323.8	51175.5	104.977
	C31 H47 N O3	481.356	11.676	110159	67770.8	55858.9	36.4088	32.7655	0.824	-0.28	0.222047	0.324336	56545.9	41292.9	53637.9	110159	78995.8	92899.4	82293.2	26772.8	56863.6	57248.6	48530.2	54854.2	519.418
	C15 H39 N7 S	349.3	10.949	110231	1240.03	35318.8	31.3294	80.6412	28.482	4.83	4.6529e-05	0.00189634	1227.32	1358.36	1311.04	1126.91	1252.73	420.703	9561.36	19615.7	32015.4	85131.3	110231	38622.2	547.889
	C77 H131 N13 Na2 O13 S	1523.95	11.421	112188	2726.48	16459.4	95.0082	137.551	6.037	2.59	0.0261096	0.0818559	11750.7	3443.3	2095.08	3347.26	2105.69	1553.05	112188	22527.8	25377.9	10391	6081.65	3300.3	574.829
	C39 H51 N Na O4 P	651.345	11.621	113353	24886	26039.8	27.2052	98.8855	1.046	0.07	0.576788	0.658008	27438.8	14410.4	15328.7	27779.2	23141.3	26630.7	113353	48199.4	35920.1	16159.5	9474.31	14036.2	544.051
	C2 H8 N Na O P2	146.997	0.51	119613	61997	78247	28.4896	29.3393	1.262	0.34	0.358244	0.45627	53051.2	59860.2	61812.1	105181	62181.8	88936.9	119613	79477.7	53654.5	107974	77016.3	68698.2	377.528
		202.1	11.844	114670	81874.2	86253.9	48.6406	27.8105	1.053	0.08	0.43448	0.523416	47190	87739.9	17455.8	102519	76008.4	113651	59015.7	114670	57886.9	103887	78443.8	94064	12076.4
		189.08	7.025	109294	26855.2	20162.2	88.5517	44.0924	0.751	-0.41	0.106275	0.19387	28209.6	20637.2	20223.6	30791.8	109294	25500.9	15231.5	14368	25092.8	6523.93	26157	27918.4	866.842
	C25 H38 N3 O3 P	459.264	10.068	83277.8	25681.5	40626.2	14.0966	43.5635	1.582	0.66	0.0242958	0.0776258	26219.3	33168.2	28372.6	23343.3	23272	25143.7	83277.8	39667.6	44098.6	41584.8	31896.3	29416.2	397.054
	C9 H20 K N8 Na O5	382.11	0.516	86849.6	35862.6	16843.6	58.4696	93.4406	0.47	-1.09	0.108385	0.196845	86849.6	30984	40443.3	49594.7	31281.9	14608.5	70784.1	18165.6	16840.7	10344.9	13831	16846.6	257.694
	C10 H24 N5 Na	237.193	12.854	80117.7	53486.2	58356.5	12.6034	29.2343	1.091	0.13	0.674711	0.740448	55662.8	47213.8	67079.9	50912.3	51309.7	55851.5	79597.5	59046.7	44033.3	80117.7	57666.3	38162.7	222.194
	C21 H48 N5 O10 P	561.313	12.455	64846.3	43154.6	34988.9	32.5616	35.761	0.811	-0.3	0.267228	0.368431	64846.3	34919.4	33807.9	64742.3	32769.1	51389.9	36733.9	33894.3	64573.3	36083.5	27222.9	29234.4	354.831
	C85 H147 N8 O14 P3 S2	1660.97	7.403	64657.9	1635.52	7404.1	102.702	135.126	4.527	2.18	0.0958866	0.182471	5201.22	2993.98	269.373	3104.66	256.395	277.064	64657.9	11396.1	29692.8	1788.35	363.763	3412.06	420.133
	C19 H31 N Na O2 P	359.201	0.561	64527.9	13322.8	11995.8	82.0515	104.968	0.9	-0.15	0.289272	0.389817	24943.8	22042.7	17261.6	9384.07	1023.71	1187.07	64527.9	13412.7	22417.4	7083.45	7925.7	10578.9	220.86
		111.044	0.537	146067	60760.9	58622.2	30.2425	54.3327	0.965	-0.05	0.470975	0.555791	67474.3	48331.5	57205.7	77119.1	64316.2	27917.9	146067	52084.6	45307.5	81578.3	65159.7	41737.8	115.227
	C36 H62 N3 Na O11	735.429	5.594	64064.6	1587.4	4769.53	70.3122	167.744	3.005	1.59	0.0303366	0.0911735	3201.89	1965.6	1209.19	2830.7	470.593	417.98	64064.6	6708.04	8678.95	2460.63	2831.03	2519.13	777.368
	C15 H8 Cl4 K N2 P	425.882	0.575	62959.5	9681.91	13626.4	87.3692	96.9247	1.407	0.49	0.200754	0.303859	26727.5	14972.8	12927.9	6435.92	3458.45	686.713	62959.5	5041.87	24456.7	14363.9	12888.9	11073.5	133.884
Dodemorph	C18 H35 N O	281.273	10.519	128934	51565.5	49253.6	54.4484	66.6985	0.955	-0.07	0.745642	0.794003	33912.3	53950	49180.9	92335.5	10674	62448.7	128934	17616.3	59471.6	56029.7	42477.5	38690.1	2978.22
	C71 H132 K N12 Na2 O9 P3	1474.89	7.041	81462.6	543.392	6013.83	36.4044	166.952	11.067	3.47	0.0349928	0.10099	998.829	624.707	435.975	753.327	436.959	462.078	81462.6	10401	17416.6	1626.7	592.977	1349.22	777.058
	C40 H82 N8 Na2 O11 S	928.562	6.265	62236.7	264.725	4493.3	82.2563	177.491	16.973	4.09	0.00654876	0.0298174	863.997	546.125	156.323	373.126	119.094	119.817	62236.7	7251.15	8124.69	1735.45	1112.53	873.822	206.517
	C16 H37 N4 Na	308.292	14.145	61937.6	870.772	22441.3	33.843	81.9577	25.772	4.69	0.000186554	0.00331129	417.54	1156.96	870.19	904.467	871.353	542.222	4762.62	9343.32	13237.2	31645.4	61937.6	38149.2	177.943
		1749.02	7.51	61687.8	904.205	5404.22	89.5546	163.684	5.977	2.58	0.0538966	0.133622	1652.73	1660.42	166.224	1640.23	163.005	168.183	61687.8	8350.74	12771.4	1088.46	296.306	2457.69	294.65
	C88 H141 N7 Na P3 S4	1539.92	11.425	60581.7	728.097	5003.01	9.95403	172.805	6.871	2.78	0.113374	0.203053	760.157	698.179	685.039	885.605	701.984	754.209	60581.7	9571.72	9236.81	769.208	561.864	636.219	395.55
	C26 H52 Na O8 P	546.328	4.962	60559.7	4433.11	32298.4	73.4884	40.2955	7.286	2.87	0.00319895	0.017759	5045.19	5178.24	3821.04	6483.35	416.256	309.869	28369.7	20497	34090.3	50693.5	60559.7	30506.4	779.214
	C22 H47 N O2	357.362	11.834	60551.2	36317.8	32950.4	18.2523	34.4629	0.907	-0.14	0.686298	0.747917	37460.1	33825.5	43990.4	35175.5	31427.7	50121.8	44188.4	60551.2	32340.1	26351.6	27914.4	33560.7	3634.55
	C27 H51 N3 O5 P2	559.33	9.819	60259	14408.8	22581.4	95.9312	69.7819	1.567	0.65	0.257202	0.359161	7242.73	57160.3	25845.9	10629.5	18188.1	3806.57	60259	10814.4	57625.6	15652.1	28958.6	16204.3	906.313
	C9 H6 Cl3 N4 Na O3	345.94	2.64	60023.2	6588.83	12615.8	86.1656	101.732	1.915	0.94	0.11848	0.209724	16732.1	8791.98	4385.69	13813.5	1873.48	408.138	60023.2	4890.08	22374.2	15955	9276.71	8397.46	555.834
	C4 H7 K N4 S	182.004	21.036	131091	45313	82080.7	13.0389	40.2701	1.811	0.86	0.0411445	0.11107	41531.2	53382.3	50497.7	37678.4	47851.5	42774.5	35355.9	131091	88916.7	88584.2	75577.3	59950.4	15469.2
		307.289	11.934	56234.1	1400.79	18011.5	40.4033	83.0486	12.858	3.68	0.000442047	0.00531956	653.793	2272.76	1493.09	1566.5	1308.49	967.077	4731.43	8491.66	12830.5	37398.6	56234.1	23192.6	466.831
	C27 H53 N4 Na2 O5 P	590.354	5.226	56296.5	4955.59	35268	78.5933	37.6136	7.117	2.83	0.00619045	0.0284965	6686.92	6515.29	3395.89	6789.66	295.797	278.901	37038.1	17420.3	27276	44969.8	56296.5	33497.8	537.524
	C18 H37 N2 P	312.268	14.033	129722	52469.6	85971.1	51.7664	33.7104	1.638	0.71	0.0642539	0.146678	95345.1	48566.6	78499.4	32412.1	56372.6	18705.7	127945	75884.2	55954	129722	68450.8	96058	1413.57
	C42 H86 N8 Na2 O12 S	972.588	6.406	56496	440.517	5667.83	98.25	151.948	12.866	3.69	0.00578935	0.0270981	1720.42	701.828	170.722	746.763	179.205	174.116	56496	9051.15	13625.9	1598.61	2284.5	1312.43	286.311
		153.052	0.528	75310.5	36624.9	23723.7	38.6984	63.9306	0.648	-0.63	0.561293	0.643734	57563.8	34000.9	51330.6	33507.9	15346.4	39248.9	75310.5	23480.1	42290.1	16791.9	23570.9	23876.5	142.135
	C23 H37 N2 P	372.268	8.86	83319.1	10506.7	17231.4	130.31	95.4504	1.64	0.71	0.412893	0.507906	11034.1	9979.29	695.716	5437.81	32955.3	83319.1	75847.3	7823.56	17111.6	33320.4	9666.84	17351.3	752.645
	C11 H4 N8	248.055	0.561	65082.4	45061.5	45489.7	19.1028	31.347	1.01	0.01	0.617092	0.694385	54548.6	46010	35786	60699.4	44112.9	41860.6	65082.4	40523.5	50921	23989.4	37582.2	50455.8	84.2621
	C20 H37 N O	307.289	14.145	226738	4766.94	106418	39.7753	62.0283	22.324	4.48	1.23114e-05	0.00137375	1835.44	7001.57	5238.17	5230.15	4303.72	3300.59	31557	57869.3	100821	174881	226738	112014	904.734
Erucamide	C22 H43 N O	337.336	13.465	202809	3434.44	72592.8	27.6338	82.5589	21.137	4.4	0.000739859	0.00704782	4444.62	3647.3	3221.58	4728.37	3166.61	2023.94	12603.4	27610.8	58099.4	157701	202809	87086.3	1669.57
		129.043	0.547	76060.4	32380.8	37076.6	52.5972	52.063	1.145	0.2	0.993879	0.993879	34228.5	29021.5	17349.2	45036	30533.1	76060.4	66849.5	42625.8	60694.6	14091.9	23809.1	31527.3	337.358
	C6 H3 Cl3 Na2 O7 P2	399.822	0.489	58925.1	19208.6	25966.4	14.6785	46.5002	1.352	0.43	0.0857929	0.174404	23922.2	24945.6	18523.1	19894.2	18078.8	18416.9	58925.1	24733.5	33438	20624.7	21292.2	27199.3	46.6419
	C24 H43 N O2	377.329	13.437	59029.4	372.507	9136.52	50.4136	128.665	24.527	4.62	0.000279501	0.00417005	275.063	827.836	392.225	720.947	352.79	277.103	2661.91	5399.54	7653.13	10619.9	59029.4	13460.9	349.217
	C71 H123 N10 Na O13 P2 S	1440.84	7.045	59437.9	595.145	5364.69	39.8768	151.71	9.014	3.17	0.0369694	0.104351	1170.31	632.168	526.593	1102.2	527.782	558.122	59437.9	8959.21	17562.3	1456.38	676.661	1770.17	892.514
	C19 H41 N O2 S	347.284	11.8	66784	637.634	22635.4	61.9839	85.2518	35.499	5.15	8.20085e-05	0.00234724	264.401	1104.41	1017.25	379.738	895.53	223.43	4087.49	10206.9	15736.9	59604.9	66784	29533.9	503.288
	C89 H147 K2 N5 Na O14 P3	1703.93	8.423	58039.8	193.826	1375.06	7.41466	218.026	7.094	2.83	0.0891232	0.176661	226.459	191.41	194.214	210.902	193.438	188.086	58039.8	2496.72	2704.38	247.609	253.39	215.013	330.62
	C5 H5 Br2 Cl3 K Na S3	485.653	0.518	65183.2	31336.7	40763.5	32.3377	31.9587	1.301	0.38	0.131045	0.225052	45488.5	36091.7	34591.4	25988.3	28082	16101.2	65183.2	40530.4	49252.4	23946.9	37204.9	40996.6	66.6906
		195.145	11.123	130444	39670.1	62098.5	66.9151	11.3083	1.565	0.65	0.292579	0.393638	48380.2	130444	35727.3	38405.4	40934.7	38242.5	54071.4	56072.3	73399	62751.9	66575.2	61445	1416.42
	C29 H46 N5 O3 P3	605.282	11.012	67127.8	16076.1	19401.3	30.6632	79.1088	1.207	0.27	0.408951	0.504695	16469.7	15682.6	10065.9	25117	14143.6	20361.5	67127.8	22868.4	36229.8	15934.2	13458.3	8782.64	310.332
		162.142	8.423	71713.5	12592.1	31762.7	18.3036	51.5771	2.522	1.33	0.00231249	0.0143649	13337.3	12526.7	9980.52	16762.5	12657.4	11039.8	21911.2	22796.9	29418.3	57628.4	71713.5	34107.1	11402.4
	C89 H144 K N11 Na O13 P	1668.02	7.34	71777.8	370.848	8526.26	94.395	140.721	22.991	4.52	0.0513169	0.128948	1340.98	2123.49	326.572	414.653	300.029	327.043	71777.8	16053.3	28283.2	620.911	855.096	999.272	527.413
	C88 H145 N10 Na2 O14 P3	1704.99	7.455	71966.5	644.896	5438.19	105.972	164.503	8.433	3.08	0.0666702	0.148541	2934.04	1904.75	187.778	1102.01	166.265	185.278	71966.5	7997.86	16643.1	1237.02	238.702	2878.51	329.474
	C H2 Cl3 K2 N6 Na2 P S	389.793	0.495	72990.9	19435.2	26696.8	17.9814	57.7471	1.374	0.46	0.0754719	0.159033	24403.3	24375.2	17874.6	20946.9	15750.4	17923.5	72990.9	25944.6	38126.1	19694.9	22543.1	27449	52.1302
	C7 H10 K N5	203.057	0.547	77502.5	44614.9	62891.3	18.9186	20.9855	1.41	0.5	0.0151512	0.0549189	49753.4	44387	27798.3	40069.8	44842.8	48957.3	77502.5	63341.1	73250.1	41064.2	62441.6	55378	162.91
	C34 H73 N8 O11 P	800.513	6.015	74601.8	753.011	11777.7	89.7085	117.142	15.641	3.97	0.000235799	0.00378866	2024.86	2563.94	400.517	1105.5	267.749	254.886	74601.8	15400.2	11483	11181.5	12072.4	7678.25	1099.05
	C28 H52 N3 Na2 P	507.372	11.869	71442.6	41725.7	35522.5	37.3205	29.2001	0.851	-0.23	0.322463	0.422285	33347.7	50103.7	28787.4	71442.6	32681.4	58997.9	35458.4	25558.6	47341.8	51080.1	35586.6	25373	472.506
	C18 H29 N O5	339.203	0.561	81775.7	13012.7	62464.7	82.1391	27.7417	4.8	2.26	0.0107115	0.0419179	26391.4	15690.9	15236.8	10788.7	1201.73	1190.79	76102.7	34041.2	55339.6	68132	81775.7	56797.5	221.553
	C9 H14 N4 O	194.117	0.562	96096.3	73678.1	64656.2	15.7336	22.4399	0.878	-0.19	0.618079	0.695027	60338.1	79042.9	57787.2	87735.8	72793.1	74563.1	57479.3	73996.4	96096.3	70963	58349.4	55551	1214.19
	C73 H143 K N10 Na2 O14 P2 S	1562.94	7.219	115006	1233.72	10611.8	70.2552	148.881	8.601	3.1	0.0512194	0.128897	3528.86	2102.51	773.48	1693.96	713.011	718.998	115006	19173.2	38762.5	2050.29	1496.49	1937	1198.14
		1624	7.271	78229.5	176.979	3257.59	84.1174	198.016	18.407	4.2	0.072963	0.15628	266.458	186.279	167.679	761.579	154.994	160.817	78229.5	5980.62	8392.58	534.562	183.408	242.88	271.704
		1888.15	7.62	78253.5	191.224	5045.99	95.5088	184.838	26.388	4.72	0.0920383	0.178833	901.532	196.499	185.95	198.453	168.754	183.514	78253.5	9838.05	10597.9	215.466	223.821	253.931	327.603
	C23 H43 N5 O7 S	533.291	11.422	81741.1	59663.7	55893.8	28.658	26.9731	0.937	-0.09	0.818797	0.858888	72072.7	45282.6	53463.8	65863.6	36936.9	81741.1	59564.1	52223.5	79371.6	67257.5	40904.8	40467.4	726.915
		323.284	12.295	98227.3	2847.3	41084.8	44.9766	65.2267	14.429	3.85	0.000139849	0.00289964	1955.96	6172.66	4212.53	2667.9	3026.7	2522.44	11164	29986	33776.3	98227.3	78826.4	48393.4	951.799
	C18 H42 N5 Na S	383.306	11.501	76827.6	967.65	26834.7	13.577	88.7871	27.732	4.79	0.00278875	0.016069	960.821	808.079	1046.17	1138.49	812.186	974.479	1994.25	10084.6	14614.4	57774.5	76827.6	39055	717.134
	C57 H94 N2 Na2 O15 S	1124.62	11.049	137403	4659.66	15013.9	50.4272	155.934	3.222	1.69	0.0541145	0.133765	10222.4	7068.92	4289.54	4187.03	2268.35	5029.77	137403	17555.9	17188.5	12839.3	8367.13	4467.33	348.088
	C4 H3 Br Cl3 N2 Na P2 S	379.764	0.501	71426.8	17320.5	25263.1	24.1118	66.4341	1.459	0.54	0.249341	0.351306	27503.1	22887.4	16768.4	17872.6	15970.8	15977.5	71426.8	22552.8	39955.1	10537.2	21231.9	27973.4	54.3241
	C6 H13 N3 Na P	181.075	0.551	164898	116259	143230	19.9987	17.3858	1.232	0.3	0.108069	0.196714	130854	116903	71156.1	104529	115615	131537	164898	124252	153011	97188.4	144911	141548	416.512
	C20 H39 K Na P S2	436.176	10.401	67153.8	37085.7	34158.8	31.8037	51.3141	0.921	-0.12	0.621161	0.698023	36839.2	58132.3	33734.3	37332.2	20837.8	40302.3	10539.5	30419.8	67153.8	37500.6	30816.9	38096.9	486.44
	C27 H55 N3 O4 P2	547.367	11.869	67323.2	45323.8	33895.2	33.2239	18.2585	0.748	-0.42	0.111823	0.200921	41034.3	31916.6	49613.3	67323.2	60750.2	28914.8	36606.4	35787.4	32003.1	29761	25718.3	43545.8	406.649
	C12 H13 K N Na O2	265.048	0.505	67343.6	20375.2	23135.3	45.0318	66.8715	1.135	0.18	0.428531	0.517396	25711.9	15834.6	24915.9	37738.8	12909.6	12768.8	67343.6	22825.3	23445.2	30160.5	17599.3	13714.4	66.6982
	C12 H22 N Na O2	235.156	8.363	72240.1	2597.93	26858.6	10.5176	79.1065	10.338	3.37	0.001929	0.0127911	2496.76	2911.64	2379.54	2699.1	2704.93	2158.18	6034.98	14132.9	19310.9	67671.8	72240.1	34406.3	2995.46
		391.743	6.002	67909.4	1154.14	13635.3	82.4594	100.443	11.814	3.56	0.000298527	0.00420327	2832.77	2122.09	626.542	1681.73	276.084	262.821	67909.4	13758.7	13512	13318.7	15764.3	9666.33	549.18
	C89 H146 N8 Na O11 P3 S	1650.99	7.336	83694.9	441.525	4445.98	48.0077	183.144	10.07	3.33	0.0636255	0.146444	631.34	1087.88	415.947	467.104	376.771	412.682	83694.9	7911.29	13242.8	980.675	449.037	741.346	671.754
		103.101	12.489	85576	51713.5	60783.5	7.507	25.2285	1.175	0.23	0.196251	0.298124	54018.5	55479.7	54607.7	48445.1	46125.5	49408.4	85576	62245	39098.8	59322	71259.7	54790.4	6085.39
		1932.18	7.677	67979.4	175.741	3101.01	10.113	189.832	17.645	4.14	0.0604137	0.141985	211.357	188.395	166.07	184.696	165.138	166.786	67979.4	5799.09	9820.66	190.327	199.012	402.933	314.763
		211.158	7.629	74054.5	2172.46	52262.4	18.1722	63.4605	24.057	4.59	0.00135121	0.0101706	1851.4	2316.67	2465.33	2553.37	2028.25	1552.77	4972.47	15630.8	47702.4	68530.5	74054.5	56822.5	2833.35
		310.308	15.398	1.65602e+06	32775.4	722754	49.9113	66.0774	22.052	4.46	3.57969e-05	0.00186563	17088.8	68593.3	46898.3	38377.1	27173.6	25308.6	192897	478082	638512	1.50317e+06	1.65602e+06	806997	5152.15
	C60 H95 Na2 O10 P S2	1116.59	11.038	68998.2	7156.02	12561.5	9.01853	120.624	1.755	0.81	0.252407	0.354427	6574.69	6804.7	7349.19	8456.41	7155.1	7156.94	68998.2	18930.2	17594.6	7528.44	4716.01	4688.28	555.435
	C90 H136 N10 Na O7 P3 S	1616.94	7.344	69805.9	1074.45	5714.22	90.8947	149.025	5.318	2.41	0.0620475	0.144427	2467.45	2007.97	220.449	1928.13	202.532	220.767	69805.9	8539.97	25970.4	1317.74	338.436	2888.47	356.026
		325.336	18.373	70095.9	554.851	19419.5	73.7209	93.4194	34.999	5.13	0.000214904	0.0035555	548.255	561.447	668.184	1603.88	180.269	423.626	3133.82	8854.39	15724	70095.9	62287.5	23115	172.21
	C89 H117 N8 Na O3 P2	1430.86	6.952	92511.8	877.128	6677.58	60.3158	166.153	7.613	2.93	0.0532413	0.13239	2205.66	1212.5	599.025	1155.23	578.934	575.979	92511.8	11409.9	20684.2	1945.24	823.645	1404.7	956.987
	C21 H37 N O6 S	431.233	10.404	133030	58318.9	79213.3	19.1861	44.2299	1.358	0.44	0.193977	0.295315	50754.9	53815.7	38726.1	63454	68307.8	62822.2	82792.9	59863.1	119584	133030	33201.7	75633.7	1016.56
		1440.77	0.558	150088	18267.8	105498	62.6986	31.3204	5.775	2.53	0.00144473	0.010635	30788.7	26377.4	21157	15378.6	6882.08	3254.89	138874	60723.2	83194.1	111141	150088	99854.5	186.185
		118.079	7.202	139819	117654	84863	25.8001	36.7343	0.721	-0.47	0.129175	0.222756	84168.9	106457	139819	71402.8	136704	128850	73085.8	97608.3	84356.3	85369.8	97820.7	22413.6	13338.7
	C H2 Br K O2 S	195.859	0.513	140631	68271.7	67770.3	39.1547	41.2564	0.993	-0.01	0.80113	0.843431	140631	86713.1	69432.2	67111.2	58007.2	58989.7	134567	56612.8	88336.1	45861.5	64281.9	71258.6	104.439
		293.282	15.403	1.43024e+06	31477.5	689993	56.6735	64.2609	21.92	4.45	3.86195e-05	0.00186563	15127.7	69537.2	39808.7	39366	23588.9	21388.3	166458	409104	549454	1.29269e+06	1.43024e+06	830531	3627.84
		353.331	14.088	1.18928e+06	18727.4	513866	34.8291	70.7823	27.439	4.78	0.000147161	0.00289964	11449.2	22679	21508.2	25705.1	15946.7	10564.5	89971.1	293092	411422	1.01439e+06	1.18928e+06	616310	3435.28
	C28 H35 N3 Na2	459.264	10.404	795460	183967	300502	46.0269	63.2081	1.633	0.71	0.0371975	0.104818	58066.4	262059	196875	173078	92235.1	194857	795460	214144	386859	433448	199847	185984	12867.4
		131.095	0.557	1.76389e+06	593280	655124	23.6274	52.4511	1.104	0.14	0.142234	0.236725	672197	705208	498716	753666	399027	514363	1.76389e+06	580818	937102	649944	660304	624552	186.15
		336.305	13.988	774482	10333.1	376953	25.2781	71.5007	36.48	5.19	0.000197887	0.00337417	7951.17	10029.3	10636.9	13155.2	13310.7	6947.77	64238	180669	253494	748320	774482	500413	2847.53
		353.331	13.989	1.61468e+06	22920.7	642063	26.934	74.6774	28.012	4.81	0.000147498	0.00289964	14190.2	22370.9	23697.1	25735	23470.4	12706.7	132758	337958	488359	1.36052e+06	1.61468e+06	795766	4096.64
	C19 H50 N12 O P2	524.37	12.516	958817	713406	521719	15.5368	34.954	0.731	-0.45	0.116253	0.206659	793646	712704	656916	958817	647133	714108	930914	367544	748616	546703	496736	471767	2928.71
		333.305	14.588	692148	6997.9	233883	85.7557	78.7203	33.422	5.06	5.77847e-05	0.00192896	3856.3	6761.31	7234.49	25435.8	5431	7244.99	47835.8	139386	194475	481115	692148	273292	2025.31
		336.324	15.679	901829	8899.09	324229	86.2912	77.0046	36.434	5.19	4.51763e-05	0.00188724	4429.73	8889.3	8908.87	32873	7071.74	10095.5	67007.8	172029	342672	660304	901829	305785	1175.93
		338.34	17.173	1.54156e+06	495103	1.21254e+06	23.2455	24.8243	2.449	1.29	0.00016971	0.00315095	335786	503251	486955	655868	619299	437693	1.36748e+06	1.54156e+06	1.39079e+06	934769	799195	1.05761e+06	5171.23
		187.064	1.125	622509	452985	441815	18.9122	26.2479	0.975	-0.04	0.648086	0.721992	490790	463405	357393	622509	442565	426300	560600	380409	444268	265994	439362	581870	2484.23
		351.316	13.29	815899	18509.9	292561	28.9029	75.8365	15.806	3.98	0.000293856	0.00420327	12138.2	23388.4	18297.7	21647.8	18722.2	10783.7	70152.9	192266	243495	714578	815899	341626	4004.14
	C9 H6 Cl3 N4 Na O3	345.941	0.57	568062	42253.5	116176	85.1571	105.826	2.749	1.46	0.0579439	0.138717	156209	55926.5	75253.5	28580.5	22785.3	23444.1	568062	48042.4	149490	181472	82861.4	73928	883.605
	C27 H46 N5 O3 P3	581.282	11.05	557615	145721	174987	31.4174	75.9878	1.201	0.26	0.300555	0.400413	217531	160286	160907	92713.9	104544	131156	557615	163731	186243	112226	187218	119383	533.667
		148.053	0.56	524099	293044	260814	18.7464	38.271	0.89	-0.17	0.57196	0.653725	285931	300158	228936	308468	195584	329438	524099	215413	390432	232214	269168	252460	496.097
	C21 H40 O3 S	372.268	9.471	509841	132906	109727	92.9416	77.5425	0.826	-0.28	0.993006	0.993601	117229	148582	5863.84	109177	509841	482442	347202	116934	57036.8	102520	48502.6	247941	916.773
	C32 H45 N2 Na O3 P2	590.281	11.421	491254	57468.8	190183	38.6317	72.1153	3.309	1.73	0.00424112	0.021739	75594.4	61272.6	60845.2	54092.3	25915.2	28651.4	491254	231636	228517	151848	81068.5	83066.9	3139.09
		366.371	18.974	368380	6018.65	172661	71.7503	65.7689	28.688	4.84	2.67248e-05	0.00165397	4373.56	7810	6704.36	19914.1	5332.95	5006.6	47486.7	79650.3	150248	302120	368380	195074	309.237
		336.324	12.832	369203	7232.75	131831	39.747	77.9793	18.227	4.19	0.000402565	0.00502004	4501.43	11726.2	7206.82	13005.8	7258.67	6257.61	27181.5	72882.5	102353	287056	369203	161308	1425.5
	C54 H91 N6 O7 P3	1028.62	11.421	378068	39744.3	87326.9	65.4091	95.8988	2.197	1.14	0.0901516	0.177735	98162.3	37751	24699.1	56270.7	13707.8	41737.7	378068	124599	209453	31617.2	50054.6	46817.3	423.724
		333.305	14.704	561888	6748.28	172476	119.742	85.7986	25.558	4.68	0.0002143	0.0035555	3288.42	6954.29	6542.27	39021.1	5008.78	7464.76	39194.9	81922.9	121438	378861	561888	223514	1547.9
		131.07	0.556	864092	513207	484008	25.4503	36.8342	0.943	-0.08	0.836242	0.873896	589279	444689	567261	459153	293086	644244	864092	393325	387039	352372	574690	611347	318.602
	C19 H44 N3 O P	361.321	9.486	391942	196751	276074	44.1846	36.6287	1.403	0.49	0.119909	0.211573	204639	66427.9	81133.9	197668	195834	243801	391942	104181	292400	302033	259747	220977	5247.43
		365.368	18.983	1.50564e+06	21586.1	715352	72.3324	63.1945	33.139	5.05	1.50261e-05	0.00137375	14826.4	32419.1	23453.8	74356	19333.7	19718.4	190291	403433	590370	1.22888e+06	1.50564e+06	840334	1761.93
		136.064	0.502	392844	43018.7	140400	122.032	59.8109	3.264	1.71	0.449349	0.537866	392844	199645	31620.2	54417.3	22672.6	29729.8	100844	20066.3	179955	89612.8	245650	197906	85.3394
		306.294	16.26	404332	4151.8	136634	46.7088	75.7533	32.91	5.04	1.82921e-05	0.00137375	2660.01	5477.22	5053.57	8551.91	3199.07	3250.03	49090.2	86127.8	108350	336070	404332	164918	520.614
		152.059	0.556	445593	74461.5	66688.6	76.0358	124.343	0.896	-0.16	0.724549	0.7771	52881.4	26057.1	222818	201111	85869.1	63054	445593	86204.1	9739.29	186480	47173.2	24090.6	455.379
	C21 H32 N15 Na O	533.282	11.416	409561	222743	231208	33.9791	43.5228	1.038	0.05	0.597082	0.675508	395905	175858	194703	244003	201483	327754	140163	129042	409561	269502	246101	216316	826.476
		118.079	10.396	429940	201252	223983	14.1408	38.0318	1.113	0.15	0.209861	0.312893	163225	237312	210194	206148	167841	196357	429940	195555	252411	285670	176600	182018	4510.18
	C21 H44 N3 P	369.326	12.988	2.63251e+06	28680.9	721944	85.0364	96.9024	25.172	4.65	0.000760351	0.00709803	39841.8	84632.2	8211.98	26895.6	8633	30466.2	270025	77594.4	976939	2.63251e+06	466949	1.51097e+06	1062.05
	C19 H40 O S	316.278	14.589	681314	6970.55	230995	119.086	78.7077	33.139	5.05	8.59225e-05	0.00237448	3837.2	6792.97	7278.38	40423	5430.86	7148.13	46989.3	135885	192986	467671	681314	269004	1767.01
		351.316	13.632	401410	3622.58	120039	36.5132	89.2996	33.136	5.05	0.000242042	0.00382138	3442.59	5893.17	5453.98	3466.27	3778.89	1928.56	21802.1	55870.8	81612.7	222596	401410	158465	1443.87
	C31 H46 N5 O3 P	567.336	11.019	842653	376523	372091	11.094	53.9025	0.988	-0.02	0.917064	0.93783	416970	375311	298317	377735	404734	367163	842653	258033	434299	458954	222776	309882	750.715
		674.672	17.128	851115	121810	551665	59.511	40.1945	4.529	2.18	0.000675519	0.00671198	49736.8	131680	131897	268029	73877.6	111939	512125	584654	851115	518675	195415	764882	170.2
		102.048	0.561	870976	373984	340469	17.7491	50.6483	0.91	-0.14	0.389594	0.488241	380601	404759	317008	367367	237919	386052	870976	303646	539554	325355	355584	289601	1430.32
		318.294	15.701	2.88626e+06	50546.5	1.39153e+06	85.9258	66.2042	27.53	4.78	4.11952e-05	0.00186563	19515.7	60623.1	69498.6	185230	40469.9	39955.5	388393	1.27434e+06	1.50871e+06	2.88626e+06	2.46306e+06	559539	8711.26
		320.31	17.037	7.28959e+06	1.51462e+06	3.13736e+06	82.979	67.4493	2.071	1.05	0.0989002	0.186106	1.22897e+06	202139	2.54555e+06	3.17061e+06	1.80027e+06	70129.4	7.28959e+06	6.33418e+06	986151	3.0239e+06	1.64224e+06	3.25082e+06	520788
		351.316	13.185	3.34206e+06	79459.8	1.58455e+06	33.8237	67.8277	19.942	4.32	0.000109354	0.00264088	55096	110746	71718.8	100590	87200.9	42658.5	380680	853833	1.26604e+06	3.28163e+06	3.34206e+06	1.90306e+06	14282.9
	C25 H26 N4 O2	414.207	10.4	4.21115e+06	2.86925e+06	2.99115e+06	15.5483	26.6282	1.042	0.06	0.534421	0.616724	2.19407e+06	3.20588e+06	2.28094e+06	2.75957e+06	3.1075e+06	2.97894e+06	2.87031e+06	3.11199e+06	3.69142e+06	4.21115e+06	1.89361e+06	2.60635e+06	25080.9
		320.309	17.207	1.29512e+07	2.18855e+06	4.35994e+06	35.202	64.0101	1.992	0.99	0.00930998	0.0385073	1.22897e+06	2.77554e+06	2.54555e+06	3.17061e+06	1.83156e+06	1.51437e+06	2.78818e+06	1.29512e+07	3.60569e+06	4.40084e+06	4.31905e+06	8.67378e+06	206748
	C22 H45 N7 O7	519.336	11.037	5.06437e+06	4.44086e+06	2.13181e+06	17.5979	48.3341	0.48	-1.06	0.0113044	0.0438277	5.06437e+06	3.18145e+06	4.25633e+06	4.62539e+06	4.63473e+06	3.44195e+06	4.21217e+06	2.20972e+06	2.33432e+06	1.5418e+06	1.05291e+06	2.0539e+06	3744.81
	C27 H50 N5 O3 P	523.367	12.527	3.39676e+06	2.80456e+06	2.64203e+06	30.3542	33.3386	0.942	-0.09	0.945089	0.96046	2.87242e+06	2.79729e+06	1.45026e+06	2.90279e+06	1.44754e+06	2.81183e+06	3.39676e+06	1.14842e+06	2.93503e+06	2.39243e+06	1.90441e+06	2.89162e+06	14315.7
Erucamide	C22 H43 N O	337.336	17.439	5.98619e+06	96845.9	1.68925e+06	42.9195	79.6255	17.443	4.12	7.06505e-06	0.00137375	62175.6	97175.7	118791	173706	96516.2	54555.7	812367	1.65731e+06	2.06558e+06	5.98619e+06	1.70005e+06	1.67846e+06	7842.07
	C29 H46 N5 O3 P	543.336	11.048	6.50638e+06	2.86454e+06	1.94519e+06	20.5399	72.9326	0.679	-0.56	0.36859	0.468733	2.98036e+06	2.74873e+06	3.04038e+06	3.93967e+06	2.48775e+06	2.21036e+06	6.50638e+06	1.37996e+06	1.78925e+06	1.69198e+06	2.10112e+06	2.36627e+06	2979.74
		202.046	0.506	6.55303e+06	3.35939e+06	2.28676e+06	36.235	48.585	0.681	-0.55	0.0943937	0.18151	6.55303e+06	4.99697e+06	3.51389e+06	3.05857e+06	3.20489e+06	2.8268e+06	5.37889e+06	1.9365e+06	3.05965e+06	1.75905e+06	2.08808e+06	2.48543e+06	937.773
		337.336	17.315	7.34924e+06	623835	2.35059e+06	81.2195	81.269	3.768	1.91	0.0220497	0.0722451	265789	651351	748570	2.14844e+06	596320	532169	1.59052e+06	3.11065e+06	1.28809e+06	4.32845e+06	7.34924e+06	691690	26824.9
		292.278	15.408	8.85702e+06	155399	3.32715e+06	39.6576	73.5299	21.41	4.42	5.50371e-05	0.00191598	102087	256105	193356	197082	117443	100588	1.05057e+06	2.8305e+06	2.1326e+06	8.85702e+06	8.4499e+06	3.8238e+06	18379.5
Erucamide	C22 H43 N O	337.336	17.207	1.55246e+07	2.48804e+06	7.90817e+06	51.8615	51.9482	3.178	1.67	0.00452212	0.0226974	2.20004e+06	1.40338e+06	3.12895e+06	5.68313e+06	2.77603e+06	2.10428e+06	4.75965e+06	1.55246e+07	3.80424e+06	1.11925e+07	6.40387e+06	9.41248e+06	44065.2
Erucamide	C22 H43 N O	337.336	17.09	1.21712e+07	2.29996e+06	5.47495e+06	36.1512	68.5744	2.38	1.25	0.0565104	0.136626	1.28091e+06	2.91395e+06	2.68478e+06	3.45886e+06	1.91514e+06	1.6319e+06	9.74093e+06	7.17242e+06	1.21712e+07	3.77747e+06	1.84495e+06	2.27872e+06	208869
	C27 H50 N5 O3 P	523.367	12.454	6.30598e+06	5.34303e+06	3.81779e+06	16.78	32.8943	0.715	-0.48	0.123847	0.2167	6.13164e+06	5.39111e+06	3.7735e+06	5.29494e+06	5.21589e+06	6.30598e+06	6.16175e+06	3.02916e+06	5.79304e+06	4.11146e+06	3.52412e+06	2.93122e+06	15470.1
	C21 H42 N3 P	367.311	12.574	402511	2805.37	110211	35.345	89.707	39.286	5.3	0.000310657	0.00429014	2348.99	4066.82	3747.35	2502.96	3107.78	1318.55	15412.8	73026.7	80388.3	321827	402511	140033	1542.17
	C25 H46 N5 O3 P	495.335	11.244	2.70823e+06	1.34927e+06	994057	19.342	57.2598	0.737	-0.44	0.305887	0.405987	1.53621e+06	1.37517e+06	1.31489e+06	2.04311e+06	1.32337e+06	1.31005e+06	2.70823e+06	895904	980811	1.47093e+06	688739	1.0073e+06	5195.64
Erucamide	C22 H43 N O	337.336	17.563	2.41986e+06	32766.8	1.64379e+06	31.344	57.1789	50.166	5.65	5.7908e-05	0.00192896	30950.5	35558.6	34583.2	58906.6	29803.1	28313.3	285234	692451	2.06558e+06	2.41986e+06	1.9198e+06	1.36778e+06	3063.72
		348.341	18.983	1.3971e+06	21480.1	701137	71.2456	61.5606	32.641	5.03	1.34921e-05	0.00137375	14215.5	31837	23696.2	71167.2	18154.8	19264	186088	393496	569310	1.19683e+06	1.3971e+06	832964	2143.71
	C22 H49 N7 O7	523.367	12.265	1.2154e+06	807349	463898	26.1478	47.1295	0.575	-0.8	0.0286536	0.0872136	980733	902188	646652	1.2154e+06	661969	712510	1.0762e+06	401954	406021	495082	467252	460543	2854.55
	C5 H10 N Na O2	139.062	0.499	1.30701e+06	827014	552170	17.3921	52.4535	0.668	-0.58	0.240613	0.343059	950980	856826	569000	823412	830617	682883	1.30701e+06	491568	741998	400833	391797	612773	172.843
		161.106	0.514	1.54256e+06	1.17319e+06	509554	18.474	40.9761	0.434	-1.2	0.00220503	0.0140634	1.54256e+06	1.38828e+06	982866	1.2864e+06	1.0361e+06	1.05998e+06	415285	778878	631483	330688	603823	239064	318.29
		318.294	12.832	1.5833e+06	40157.2	558874	40.8192	74.5077	13.917	3.8	0.000160392	0.00304563	29245.9	56511.2	34720.8	79549.5	45593.6	33393.1	198612	415541	428604	1.53604e+06	1.5833e+06	689145	6126.9
		131.07	0.513	1.7548e+06	770708	809165	41.3988	52.8629	1.05	0.07	0.699878	0.757144	980291	561124	1.11959e+06	524545	479839	1.25751e+06	1.7548e+06	580757	507984	542913	1.03757e+06	1.28497e+06	551.384
		320.31	17.489	7.21328e+06	63068.2	2.1314e+06	42.0108	90.427	33.795	5.08	0.000126454	0.00278033	43929.4	68428.1	83444	118592	57708.3	41331.7	424827	1.03039e+06	2.08559e+06	7.21328e+06	2.17722e+06	3.08281e+06	3839.13
		264.247	13.885	1.6719e+06	57083.8	212246	39.2045	126.151	3.718	1.89	0.00678543	0.0306445	51063.6	39368	47460.4	63578.4	63103.9	108005	191601	113268	216439	439055	1.6719e+06	208053	54100.8
	C17 H40 N3 P	317.295	9.443	1.74711e+06	952653	1.16735e+06	16.3499	33.5505	1.225	0.29	0.203886	0.306931	953489	951817	981434	606892	839246	964526	1.74711e+06	1.23222e+06	1.10249e+06	808169	668862	1.2931e+06	32847.5
	C9 H11 N2 Na O	186.078	21.414	2.98288e+06	1.19075e+06	1.79943e+06	23.1886	38.6546	1.511	0.6	0.0666418	0.148541	1.39439e+06	1.34025e+06	812803	1.04124e+06	955959	1.48599e+06	1.10599e+06	2.98288e+06	1.75658e+06	1.85492e+06	1.84228e+06	1.11286e+06	350056
		99.0692	0.558	1.7668e+06	565664	687852	24.9537	52.1718	1.216	0.28	0.0914057	0.178781	617214	648127	458777	753374	368078	514114	1.7668e+06	579756	879958	679915	605225	695789	391.007
		117.08	0.528	3.07409e+06	1.52538e+06	1.21292e+06	37.8989	53.5667	0.795	-0.33	0.700369	0.757144	1.54027e+06	1.5105e+06	1.10467e+06	423441	1.71216e+06	1.7853e+06	3.07409e+06	1.1962e+06	1.5547e+06	967721	963124	1.22964e+06	6991.24
	C27 H48 N5 O3 P	521.351	11.621	2.28139e+06	1.7746e+06	1.08255e+06	22.2943	43.4608	0.61	-0.71	0.0617106	0.144222	1.4121e+06	1.19347e+06	1.6937e+06	2.28139e+06	1.8948e+06	1.85549e+06	2.17228e+06	910084	1.3044e+06	1.08963e+06	656657	1.07546e+06	3092.17
	C25 H46 N5 O3 P	495.335	11.493	4.14192e+06	2.92486e+06	2.07328e+06	24.9778	48.8275	0.709	-0.5	0.206226	0.308785	3.01234e+06	2.83738e+06	1.89547e+06	4.14192e+06	2.63888e+06	3.26069e+06	4.12477e+06	1.64194e+06	3.03459e+06	2.16638e+06	908695	1.98017e+06	4147.45
		302.226	11.833	1.66891e+06	477180	909313	89.2916	62.535	1.906	0.93	0.248144	0.350506	149120	1.36881e+06	833692	703380	250979	65347.3	1.41754e+06	178521	1.66891e+06	1.11756e+06	701063	451873	1884.67
	C26 H46 N9 O2 P S	579.324	12.454	56013.6	27657.9	22492.9	25.6889	55.5069	0.813	-0.3	0.372043	0.471368	31019.1	27244.5	24434.9	45802.4	26201.3	28071.2	28274.2	21377	56013.6	23608.8	16263.9	16172.5	379.709
		103.101	11.04	348903	167516	107423	49.4038	67.6297	0.641	-0.64	0.152219	0.248408	348903	287292	119770	156581	101736	178451	37343.3	70452.1	281304	158923	115736	99109.4	3065.52
	C2 H4 Cl N2 O2 P3	215.917	0.486	341840	154176	183526	10.0173	32.739	1.19	0.25	0.0631671	0.145992	174157	163075	145276	144836	135344	168914	341840	177902	246952	171023	156394	189150	59.7812
	C23 H42 N4 O8	502.302	0.559	225155	23973.1	136671	61.7178	38.9754	5.701	2.51	0.00136293	0.0102128	32756.9	31600.4	25536.4	22409.9	6258.6	3627.05	133796	73799	99926.1	189800	225155	139546	2029.13
		333.305	14.813	247435	3003.11	161302	166.879	59.8572	53.712	5.75	0.000273185	0.00412309	1931.32	2925.05	3081.17	39021.1	2686.22	3514.12	19883.8	81922.9	121438	201167	247435	223514	775.636
		192.152	12.984	195820	4757.5	29655.9	24.877	109.246	6.233	2.64	0.00587968	0.027444	3595.4	6413.09	4631.61	4883.39	5192.8	3192.34	8354.83	22675.3	36170.6	139975	195820	23141.1	4465.72
		135.042	0.505	194564	91214.8	85151.2	61.0565	36.5056	0.934	-0.1	0.839177	0.876415	194564	115938	66491.7	127689	42800.1	40349.8	131234	62674.8	80681.6	41578.2	89620.9	91176.1	65.953
		159.069	0.558	204606	102910	97371.1	40.0353	36.6625	0.946	-0.08	0.487049	0.57113	87130.8	111060	78872.1	204606	110112	95708.8	141026	67469.2	129850	125269	69472.8	62329.1	242.468
		224.179	12.815	187149	2161.58	59611.3	32.5571	86.8237	27.578	4.79	0.000647285	0.00660119	1731.37	3410.7	2509.51	2026.82	2296.34	1316.02	8635.72	29024.4	40670.4	148881	187149	78552.2	939.868
	C30 H52 Na O3 P S	546.328	0.56	200709	25315.7	123923	65.7944	37.4407	4.895	2.29	0.00387623	0.0204974	37019	30401	26364.4	24267	5738.5	2512.74	118873	67862.7	93881	169267	200709	128974	688.206
	C22 H44 N3 Na O12 S	597.254	11.056	177843	11390.8	32101	30.3575	113.477	2.818	1.49	0.0354263	0.101365	9991.4	13844.6	12790.2	18308.9	8325.72	9465.61	177843	60693.9	38266	25936.1	14077.8	14149	529.085
	C24 H44 N5 O3 P	481.319	10.943	177830	123923	94592.3	33.0316	22.3231	0.763	-0.39	0.461782	0.547751	86063.6	72640	106872	177830	148618	140974	130858	86308.1	136670	83762.5	98598.1	90586.5	558.058
	C5 H10 P2	132.025	0.548	177802	97768.6	107893	15.2311	29.4854	1.104	0.14	0.205959	0.308662	107274	108068	73523.2	95320.3	80107.3	100217	177802	99656.6	116215	80866.6	96245	116129	167.957
	C18 H40 K N14 P	522.294	11.43	177009	5621.26	26278	64.8867	133.205	4.675	2.22	0.0265616	0.0823458	14060.4	8100.61	4623.7	6618.81	2485.15	3282.28	177009	46938.2	32356.3	20199.6	9019.75	5998.45	512.851
	C H Cl2 N2 O2 P S	205.888	0.496	174863	74257.8	85668.4	13.4171	39.6694	1.154	0.21	0.092304	0.179141	84829.7	77127.8	61656.2	71387.7	60421	78177.4	174863	77873	130405	72764.6	72805.1	93463.8	63.7122
	C35 H53 K O2 S	576.342	11.419	169850	132144	120901	34.4154	23.4086	0.915	-0.13	0.601159	0.679659	168415	114543	80460.7	154917	66435.4	149745	169850	112809	165937	128994	105534	100076	760.547
	C2 H8 N6 O S	164.048	0.549	168064	113333	133352	18.3254	20.1503	1.177	0.23	0.186094	0.287296	128677	115408	72415.9	102183	111258	121799	168064	106533	136941	93957.2	132016	134688	901.442
	C21 H42 N3 P	367.311	11.248	173993	2476.26	66153.9	37.4222	78.4215	26.715	4.74	0.000151183	0.00293753	1815.67	3928.49	3437.4	2041.7	2910.82	1480.7	15201.9	36437.3	45308.9	173993	168718	86998.9	1793.08
	C25 H46 N Na O11	559.298	11.625	165198	57823.4	61408.6	22.5295	63.8374	1.062	0.09	0.592496	0.672	75303.5	38656.9	50521.9	68110.8	54421.1	61225.7	165198	72007.2	87912.6	50810.1	35466.9	41255.3	1782.33
	C30 H51 N Na2 O2 P2	565.317	11.059	164617	98448	90153.9	24.3735	35.04	0.916	-0.13	0.778739	0.82359	100813	96082.5	113485	139823	82364.5	69968.8	164617	68915.1	94604.5	88906.1	77273.8	91401.7	590.796
		122.049	0.538	142513	44389.9	58687.8	39.6399	65.5358	1.322	0.4	0.255843	0.358052	53551.8	56608.2	44575.8	44204	16913.2	24755.2	142513	23106.7	60703.5	70001.3	56672.2	33089.6	540.806
		165.08	0.78	147834	75331.1	85485.7	16.4304	32.0032	1.135	0.18	0.192102	0.293689	94327.3	89336.2	68548.1	76783	60513.9	73879.2	120404	70072.2	147834	72885.2	93149.6	77821.8	598.09
	C24 H41 K N5 Na O7	573.254	11.034	149392	23133.2	46693.9	34.7954	87.6013	2.018	1.01	0.207466	0.310186	31857.5	35676.2	26597.6	17414.6	19668.8	14486.4	149392	81092.9	56913.3	36474.5	13430.7	14716.2	731.733
		134.074	10.4	150114	108144	92119.7	24.5802	60.3041	0.852	-0.23	0.298084	0.398049	100461	144272	63288.9	111380	104908	115120	121510	65245	150114	14630.5	46840.5	118995	3029.18
	C26 H52 N Na O9	545.351	11.374	152644	101141	52397.7	25.8597	45.1224	0.518	-0.95	0.00922258	0.0383356	80574.5	82451.6	105686	96595.8	152644	125871	110516	52136.4	58263.5	48113.5	32706.4	52658.9	457.37
		618.609	15.38	158384	50.8627	58703.5	77.3184	96.2902	1154.16	10.17	0.000389163	0.00496061	51.7022	221.384	48.7226	148.546	50.0231	49.4178	906.424	14616.5	21983.6	158384	153609	95423.3	63.8881
		134.074	9.144	209785	196761	196100	19.7237	41.3061	0.997	0	0.491455	0.574829	197297	204254	196226	191101	110868	205603	158086	200599	31698	209785	191600	209509	5345.28
		89.9704	0.477	156125	71039.1	85994.7	6.27986	30.7214	1.211	0.28	0.0470596	0.122106	70488.7	78409.3	74021.8	69691.4	71589.5	64981.1	156125	86319	105720	79193.8	76269.8	85670.3	61.4103
	C21 H40 N3 P	365.295	12.082	156610	1385.23	60218.9	54.4286	79.9004	43.472	5.44	9.38754e-05	0.00245103	929.441	2825.78	2765.98	1094.5	1675.95	793.221	10521.6	26884.1	42325.7	137403	156610	78112.1	1165.9
		371.342	11.578	160025	2684.97	81057.3	33.8957	70.9905	30.189	4.92	9.90147e-05	0.00250687	2479.32	3304.91	2826.46	2543.49	2868.74	872.284	13857.6	32714.1	61640.5	160025	156891	100474	1072.92
	C21 H44 N3 P	369.326	11.773	160622	2423.91	75780.7	37.7386	72.9478	31.264	4.97	7.0597e-05	0.00210788	1659.46	3285.86	2978.94	2192.03	2655.8	974.496	18190.2	23888	64817.2	154076	160622	86744.2	1070.14
	C25 H41 N3 O12	575.27	11.628	160992	13240	37564.3	18.5096	105.264	2.837	1.5	0.0570348	0.13713	14423.1	9190.58	11294.1	15239.5	14733	12056.8	160992	59041.9	49277.4	25851.2	10035.4	14775	992.347
	C17 H46 N14 Na2 O2	524.37	12.253	182765	128877	83126.6	19.037	35.0812	0.645	-0.63	0.0468387	0.121722	131868	125886	108761	182765	122580	148886	161411	68392.8	119267	84800.5	80947.5	81452.7	456.004
	C50 H90 N10 O13 P2	1100.62	11.039	162135	9426.98	18267.5	62.1055	144.305	1.938	0.95	0.193146	0.294478	24432.7	4920.51	10192.8	20313.9	7295.43	8661.17	162135	24859.6	31409.9	11675.5	8341.46	10309.9	311.69
		280.242	14.002	333584	126799	138285	29.8324	52.0709	1.091	0.13	0.280285	0.381	130825	89969.6	122773	186094	83116.6	142279	333584	107393	101235	225476	120038	156531	3691.44
	C6 H11 K O6	218.02	0.501	209895	117239	85949.9	18.7777	49.4084	0.733	-0.45	0.397275	0.49467	155477	128422	106874	127604	102531	94590.6	209895	85026.3	121730	86873.4	68792.3	74675.3	105.309
	C27 H56 O9 P2 S	618.312	12.458	216389	31414.4	99446.5	40.8088	62.1073	3.166	1.66	0.0137494	0.0509429	60687.8	25499.6	32705.9	41107.5	20514.3	30123	216389	155988	122044	76848.8	56917.4	33014.7	4553.89
	C14 H26 N2 Na P	276.174	11.841	217519	125876	112595	13.357	43.8553	0.894	-0.16	0.663806	0.731193	126645	93032	136514	125107	115904	136738	73608.1	217519	128907	121410	103780	76375.3	19785.7
		210.163	12.958	291011	9502.12	155392	33.9437	58.1076	16.353	4.03	0.000146364	0.00289964	6924.16	13631.7	9222.99	9781.25	11465.8	4773.58	28821.5	96474.8	143025	184245	167760	291011	5649.83
	C2 H2 N2 O5	133.996	0.552	291593	114973	135059	39.7003	44.9945	1.175	0.23	0.306725	0.406454	135114	146138	90708.7	64418.2	94832.7	198642	291593	146116	152084	101452	113807	124002	134.263
		113.06	0.506	346878	224339	171577	42.9528	42.2811	0.765	-0.39	0.391662	0.490238	346878	255184	193494	302587	104959	132500	285457	84708.4	148593	113316	218354	194561	209.817
		102.048	0.78	293119	148047	167103	17.4987	33.5728	1.129	0.17	0.241471	0.343403	171131	180636	124398	129820	123490	166274	293119	125749	219437	138507	158884	175322	445.522
Erucamide	C22 H43 N O	337.336	16.968	2.98398e+06	1007.04	32566.8	74.8948	224.2	32.339	5.02	0.00303835	0.0171523	3669.08	1418.1	971.061	997.141	1016.94	739.79	13743.6	35273.1	123120	2.98398e+06	29860.6	26054.9	305992
		115.064	0.514	306340	219476	247507	27.2786	21.1719	1.128	0.17	0.314371	0.41494	207097	194217	101823	231854	258025	244062	306340	279901	242286	252728	179976	183177	744.814
	C24 H44 N9 P3	551.293	11.419	285703	194961	158888	41.8219	18.353	0.815	-0.3	0.662823	0.731075	275497	156857	119639	285703	96073.8	233065	165819	151957	221588	172932	145030	136856	521.342
	C15 H33 Na P2	298.195	9.927	310072	91614	124465	49.5702	70.3719	1.359	0.44	0.407098	0.503481	83525	110504	32897.7	46579.2	99703	150959	310072	79640.3	23736.3	236004	136628	112302	535.941
	C2 H2 Br K2 Na O S	253.818	0.514	323768	153937	156929	13.5324	38.6083	1.019	0.03	0.258039	0.359919	169901	168415	146394	161480	136658	118259	323768	144406	220548	131021	152503	161354	94.3172
		165.08	0.562	515504	289458	257179	18.8384	38.1689	0.888	-0.17	0.587256	0.668163	282885	296032	225948	305789	193636	326919	515504	212059	385047	229082	265053	249306	217.867
		274.272	9.386	328110	226859	268828	9.89082	21.7929	1.185	0.24	0.40241	0.499946	226785	225108	226933	267628	203209	254465	305823	236813	263672	328110	165702	273984	12263.4
		282.277	13.883	337303	13799.1	49767.6	25.8562	120.53	3.607	1.85	0.00618113	0.0284965	13092.7	8326.31	9997.9	15270.9	14505.5	17367	42529.7	23615.8	57005.5	89208.8	337303	42383.7	6782.76
		187.064	0.563	490419	284912	289622	17.3948	34.682	1.017	0.02	0.912576	0.934384	349603	274387	219692	344135	257768	295438	490419	266459	312784	177028	251045	338242	493.774
	C28 H52 N7 Na2 P3	625.33	11.42	341564	129448	221046	37.5837	35.5225	1.708	0.77	0.0423621	0.113806	164395	78797.1	91627.9	189849	179543	94500.2	245186	251141	341564	196905	129601	148404	2779.72
	C25 H44 N5 O3 P	493.32	10.739	311175	273488	163965	21.5884	37.4017	0.6	-0.74	0.090912	0.178303	200145	169760	265411	281564	299971	297037	222350	151911	162038	311175	111929	165892	589.751
	C22 H49 N3 O4 P2	481.32	12.373	344201	136105	127832	27.8376	63.0555	0.939	-0.09	0.749553	0.797265	168632	182210	88125.6	97873.1	128783	143428	344201	69190	238272	141470	91858.1	114193	2258.23
	C19 H26 N8 Na P S	452.163	10.415	401070	225951	289658	17.172	33.7977	1.282	0.36	0.393274	0.491151	194114	199808	194701	252093	277165	272085	362996	303708	275607	401070	138976	217574	7794.13
		290.263	14.146	270296	5394.59	122758	39.6402	64.7521	22.756	4.51	1.89086e-05	0.00137375	2039.11	7854.54	5831.38	5821.21	4967.97	3710.28	34280.7	64601.1	109823	209532	270296	135692	1096.58
	C15 H39 N8 O6 P	458.275	0.559	247094	20649.7	136596	56.0086	41.7897	6.615	2.73	0.000273886	0.00412309	30072.1	27897.9	22016.2	19283.3	7816.34	4573.99	125812	76601.3	108804	205108	247094	147380	7629.23
	C21 H43 N3 Na P	391.308	12.987	293618	4971.51	96108.1	38.0083	87.9454	19.332	4.27	0.00141285	0.0104928	3578.83	7725.52	4775.6	5167.43	5434.75	2296.72	11678.3	46054.5	49959.3	227492	293618	142257	239.313
	C7 H18 N5 Na	195.145	11.07	228145	98197.2	100801	19.5587	47.6776	1.027	0.04	0.288333	0.388865	101127	130444	95267.2	74339.2	106012	84902.6	102588	99014.3	228145	197484	81852	87097.6	2128.97
		351.316	13.104	228393	2904.48	61240.4	132.498	90.2145	21.085	4.4	0.000589364	0.00627887	1971.09	4031.45	3192.13	20499.5	2616.82	1115.01	12692.6	34969.7	45576.9	140912	228393	76904	516.134
	C15 H26 N4 O4	326.196	0.561	230123	25550.2	122642	30.3972	46.69	4.8	2.26	4.01614e-05	0.00186563	26480.1	24620.4	27236.3	27383	18029.6	10471	74947.4	73807	108397	188918	230123	136888	12660.8
	C24 H39 N O2	373.298	13.223	728432	24177.2	262581	32.192	67.024	10.861	3.44	4.37688e-05	0.00187532	15378.9	29780.9	22712.8	28629.8	25641.7	12095.4	110325	193696	287236	728432	237925	505926	4869.3
N,N-dimethyl-9-octadecanamide	C20 H41 N O	311.32	17.378	744843	16074.9	188432	99.4643	92.1541	11.722	3.55	0.00074232	0.00704782	8740.33	18803.7	19013.1	69150	13346.2	9565.86	105313	271551	98780.7	653006	744843	75875.2	384.829
		183.088	0.499	238201	104208	76501.7	47.1084	74.7969	0.734	-0.45	0.426586	0.516166	196104	164976	105061	103356	56350.6	68855.8	238201	65331.5	87671.9	38251.2	57609.3	91994	89.4382
	C7 H5 N2 O2 P	180.008	21.027	314545	122718	177834	19.4328	45.8178	1.449	0.54	0.140676	0.235541	156955	134564	128346	117090	89696.7	104262	102278	314545	197080	251316	96853.2	158588	53383.1
	C21 H46 N3 P	371.342	11.801	282359	2911.99	100015	34.257	83.4068	34.346	5.1	0.000297678	0.00420327	1773.63	3082.83	2992.72	4379.83	2831.26	1813.08	16303.3	38421	76803.6	219255	282359	123227	1037.29
	C3 H5 N2 O4 P3	225.945	0.474	256060	149891	188059	7.02562	17.8212	1.255	0.33	0.0114898	0.0440356	153924	148411	151371	132168	144385	163592	256060	190004	210795	177282	153909	186113	46.2777
	C15 H35 N2 O6 P	370.222	0.559	260895	19938.2	135930	40.3058	44.942	6.818	2.77	1.35304e-05	0.00137375	27772.1	22114.5	25647.6	17761.9	12948.6	7835.25	100937	85521.2	115424	220036	260895	156436	11480.5
	C17 H39 N2 O7 P	414.249	0.559	267303	21974.3	136600	44.9502	44.04	6.216	2.64	2.43926e-05	0.00156769	31188.2	25593.8	25436	18512.6	11306.2	8112.78	118532	82715	118274	224586	267303	154668	8875.52
	C24 H53 N3 O4 P2	509.351	11.919	269718	166910	137621	28.7	25.6398	0.825	-0.28	0.16287	0.260686	148253	122061	158765	269718	175055	190917	197541	100498	155548	119693	113939	157930	769.499
	C21 H40 O2 S	356.273	9.638	248796	46370.9	52163.8	105.272	52.0787	1.125	0.17	0.891719	0.917526	24937.9	49695.4	12328.9	43046.4	248796	211128	135218	53640.5	50687.1	70654.9	40943.8	50279.5	824.667
1,2,2,6,6-Pentamethyl-4-piperidinyl acrylate	C13 H23 N O2	225.174	14.47	58115	30144.6	38623	43.4403	32.4599	1.281	0.36	0.33654	0.436275	16203.4	38021.5	21453.1	55625	29989.8	30299.5	31744.8	38853.2	38392.8	58115	46208.3	20789.2	4465.75
	C24 H44 N5 O2 P	465.324	12.699	55333.8	17634.2	19843.7	24.8534	60.7001	1.125	0.17	0.356358	0.454561	15537	28208.3	17423.6	23179.3	16475.6	17844.9	55333.8	13414	45163.3	21166.5	18520.8	17539.8	554.679
	C21 H40 N3 P	365.295	12.002	54581.9	546.4	17504.6	33.8667	83.9955	32.036	5	0.000144064	0.00289964	228.346	572.882	700.332	519.917	612.474	385.801	3227.33	8856.52	13106	35371.2	54581.9	21903.2	286.839
	C76 H117 N10 Na O13 P2	1462.82	0.547	30238.2	1639.27	3847.23	50.9704	124.797	2.347	1.23	0.0382455	0.106691	3085.89	2941.44	2033.17	1245.38	968.462	1010.06	30238.2	4774.94	9633.3	2919.52	2295.92	2498.84	187
		1827.1	7.565	30226.1	325.268	2633.82	12.6571	141.203	8.097	3.02	0.0669518	0.14897	421.291	335.161	308.214	338.828	315.376	309.546	30226.1	4807.54	14883.8	350.559	381.458	460.102	546.341
	C15 H39 N7 S	349.3	11.168	29843.3	552.812	13821.9	40.0725	65.3995	25.003	4.64	4.24262e-05	0.00186563	264.237	530.044	631.854	575.58	578.976	192.926	2605.48	11674.7	8879.53	29843.3	25483.1	15969.1	417.24
	C3 H11 Cl3 N6 O6 S5	491.841	0.519	29791	15770.8	11795.7	44.0359	52.3474	0.748	-0.42	0.644394	0.719775	28992.4	17606.1	15883.8	15657.9	12748.1	7186.03	29791	12559.9	11031.5	9645.35	10731.8	13339	76.9636
	C77 H157 N7 Na2 O15 P2 S3	1624.02	12.457	29768	372.289	1955.16	14.0761	182.56	5.252	2.39	0.142228	0.236725	409.78	363.343	320.737	476.746	353.606	381.236	29768	3600.26	3840	310.055	294.411	292.268	265.863
	C21 H45 N3 Na P	393.324	11.577	58562.1	918.011	28641.8	39.0604	62.0034	31.2	4.96	8.52654e-06	0.00137375	734.089	1189.71	885.411	970.915	950.612	240.411	6366.4	15682.1	27544	58562.1	29739.5	36139.4	319.444
	C3 H Br2 Cl2 N2 Na S4	443.668	0.52	29688.3	14001.6	16654.2	18.7502	36.5397	1.189	0.25	0.218508	0.321131	16650.7	15060.5	12942.8	17256.5	11975.3	10682.9	29688.3	20119.3	19358.7	13949.7	12997.6	12229	68.4399
	C59 H69 N5 O4	911.535	6.264	29645.8	351.965	2665.1	72.3802	158.082	7.572	2.92	0.0113832	0.0438367	812.293	610.826	170.811	533.118	138.604	139.445	29645.8	4310.94	6094.88	1019.26	806.224	828.982	240.348
	C33 H48 N10 Na P S	670.342	0.558	68048	14839.5	29704.4	78.2327	53.7463	2.002	1	0.0661307	0.147973	24723.1	19210.7	14556.9	15122	722.386	834.964	68048	17572.7	32086.8	29577.5	29831.2	22502.8	155.35
	C20 H42 N4	338.34	13.483	37979.2	807.432	12296.3	39.991	83.6838	15.229	3.93	0.000597451	0.00627887	1187.26	855.738	706.762	843.364	771.5	240.594	2039.97	6905.95	8675.47	29527.3	37979.2	15917.2	446.255
	C24 H46 N7 Na P2	517.32	10.659	29320	17335.1	12784.9	36.9882	50.2052	0.738	-0.44	0.403667	0.500763	14968.7	9714.25	12281.2	27305.3	21542.5	19701.5	29320	12289.7	13280.1	13660.7	8801.84	10843.7	561.361
		120.078	0.561	70432.3	24288.4	21803.5	24.2357	62.0734	0.898	-0.16	0.373765	0.472437	29259	27969.3	19551.8	20696.8	15386	27879.9	70432.3	19613.9	37582	21711.1	21305	21895.8	80.2841
	C34 H59 N2 Na O10	678.407	5.665	29242.6	1217.78	10661.2	79.0659	63.7904	8.755	3.13	0.00185584	0.0125045	2272.01	1513.16	922.409	2330.37	166.135	171.616	29242.6	8385.79	10994.5	10327.9	11696.9	6674.98	350.035
	C74 H115 N8 O7 P3 S	1352.78	6.854	29167.9	393.316	3464.32	52.131	141.205	8.808	3.14	0.0353087	0.101202	501.461	803.989	283.532	803.593	273.111	285.172	29167.9	5464.88	9499.48	930.494	331.589	1463.76	479.592
	C55 H59 K O S	806.392	0.571	29118.7	1261.81	3358.65	100.571	126.284	2.662	1.41	0.0213799	0.0707442	4810.4	2092.93	2008.27	515.354	369.418	433.591	29118.7	3810.38	7990.53	2797.59	2867.31	2906.93	84.5347
	C29 H44 N7 Na O S	561.322	12.483	52399.7	33716.2	36166.8	15.2617	32.0042	1.073	0.1	0.646994	0.721714	24017.9	33993.9	33438.4	34968.5	28998.9	37780	43331.1	20772.1	52399.7	38672.4	26408.8	33661.1	511.069
		1888.15	7.509	28918.1	192.453	2168.61	47.6797	168.709	11.268	3.49	0.0959857	0.182471	240.442	232.423	150.707	426.304	147.788	152.483	28918.1	4083.63	6247.87	161.771	177.233	253.589	245.952
	C77 H88 Na2 O10 P2	1280.56	10.397	27686.4	213.561	370.963	11.2192	228.976	1.737	0.8	0.209906	0.312893	214.289	259.652	205.107	212.834	189.014	233.708	27686.4	357.017	384.91	410.239	227.209	212.272	236.132
	C26 H62 N10 Na2 O9 P2	766.397	0.573	27760.7	1269.57	13853.8	90.0117	46.8621	10.912	3.45	0.0013393	0.0101266	4041.42	4456.79	1341.92	1197.23	418.207	490.855	27760.7	9972.58	11893.4	16534.8	15814.3	8147.58	114.37
	C10 H23 N3 O S	233.156	10.592	27930.6	1485.44	10611.6	24.7248	70.8272	7.144	2.84	0.00132961	0.010099	1322.88	1457.13	1445.34	2376.34	2044.19	1513.75	3678.98	6080.92	9506.81	22792.8	27930.6	11716.5	2113.69
	C4 H7 K Na O2 P3	241.919	0.474	27959.7	17600.1	22859.9	13.8636	19.9592	1.299	0.38	0.0736257	0.15683	14926.9	16649.5	18365.1	17272	17928.1	22353.4	25441.1	22926	22793.7	27959.7	16467.7	17640.3	44.4713
	C89 H145 N8 Na2 O11 P3 S	1672.98	7.34	27977.6	342.274	2813.29	77.2674	147.817	8.219	3.04	0.0789802	0.164036	1250.51	381.09	314.339	369.757	288.79	314.792	27977.6	4828.32	9314.24	334.97	345.952	798.265	507.656
	C88 H127 N Na O9 P3	1457.86	7.04	28083.4	333.958	3179.27	70.2673	144.941	9.52	3.25	0.0504714	0.127784	1123.24	341.447	316.062	354.743	308.721	326.468	28083.4	5477.95	9000.31	456.601	429.965	880.581	522.068
	C21 H32 N5 Na O3	425.24	0.561	30247.3	3492.37	7756.79	93.6014	84.7596	2.221	1.15	0.0648876	0.147242	10853.2	8071.75	5704.31	1280.43	742.307	871.255	30247.3	8788.74	11936.7	4854.68	5489.01	6724.83	162.102
	C11 H17 Na	172.122	0.564	28094.3	2903.17	1770.95	144.196	60.4741	0.61	-0.71	0.1421	0.236725	4305.57	3093.28	2524.84	28094.3	2713.06	2100.44	4230.22	1157.75	3852.07	1013.41	1848.71	1693.2	101.794
	C8 H9 Cl2 K2 N2 Na2 O P3 S	467.81	0.486	28299.2	10177.2	11745.8	11.811	46.8973	1.154	0.21	0.133769	0.228323	11554.9	12132.1	10324.9	10029.5	9088.54	9242.12	28299.2	11604.8	15268	10808.4	10286.3	11886.9	43.5128
	C36 H70 N7 O12 P	823.482	5.951	28336	398.06	2003.45	71.2048	165.103	5.033	2.33	0.0296608	0.0895024	817.721	495.396	300.725	834.778	129.729	126.153	28336	3163.49	5892.69	843.418	724.465	502.804	233.956
	C71 H116 N12 Na O9 P3	1396.81	6.958	45360.4	1045.44	4912.46	57.6562	142.492	4.699	2.23	0.04063	0.11036	1655.26	1772.81	533.027	1557.86	515.15	512.533	45360.4	7769.35	14506	1520.1	941.578	2055.57	851.551
		676.679	17.069	85329.2	4767.21	64016.4	82.1565	35.4558	13.428	3.75	0.00244577	0.0148502	486.411	5555.25	3979.17	12687.5	3035.33	13749.8	43365.4	79387.7	61476.8	28588.4	85329.2	66556	147.169
	C40 H83 N Na O15 P	871.54	6.331	28661.7	498.497	7535.06	85.0547	83.8061	15.116	3.92	0.000120184	0.00268647	1462.68	806.271	284.312	712.683	151.035	165.434	28661.7	8748.69	12213.1	6115.7	6321.43	3541.94	278.451
	C39 H68 K2 O3	662.443	11.833	28787.9	3212.26	8869.3	118.304	94.2242	2.761	1.47	0.257281	0.359161	742.421	16529.5	9931.91	5682.09	500.274	104.458	20508.8	503.746	28787.9	11542.1	6196.51	2641.12	220.236
	C16 H28 N2 Na P S	334.161	13.999	28230.8	4507.93	7431.22	27.309	74.9178	1.648	0.72	0.00947137	0.0388006	5098.28	4538.3	4609.46	4477.55	2398.19	2861.31	28230.8	6937.59	12073.1	7684.45	7178	6134.6	4028.53
	C64 H104 N6 Na O10 P3 S	1264.66	0.556	30326.9	3468.17	8848.47	94.0256	82.7959	2.551	1.35	0.12003	0.211573	14956.5	9495.55	4903.94	2032.41	1684.71	1567.39	30326.9	11260.9	14791.1	4996.58	3906.37	6436.07	221.699
	C23 H49 N3 O5 S	479.34	11.708	30348.1	13486.8	11742.9	45.8405	38.7537	0.871	-0.2	0.45314	0.540855	12770.2	14203.4	11520.5	30348.1	10371.8	20924.1	19319.9	8848.9	21312.8	9676.6	10072.3	13413.5	444.865
		239.19	9.013	30375.7	1628.46	13123.9	14.6706	72.8586	8.059	3.01	0.00213689	0.0138401	1831.9	1575.75	1467.32	1997.5	1681.18	1335.87	3487.48	6416.04	9301.29	29243.7	30375.7	16946.6	3212.53
	C53 H94 N2 Na2 O15 S	1076.62	11.028	32287	5360.03	9929.43	42.2875	91.4302	1.852	0.89	0.341493	0.440985	9544.81	3457.44	3347.92	6919.61	6265.21	4454.85	32287	16295.7	23588	3563.17	3332.83	2821.27	239.038
		265.206	11.318	32528.4	204.936	6368.44	11.9032	104.58	31.075	4.96	0.000758575	0.00709803	210.121	168.47	222.65	238.894	193	199.75	1070.09	4038.31	5189.15	17273.9	32528.4	7547.72	342.745
	C9 H12 K N2 Na2 P	264.017	0.625	32574.8	20104.4	12928.7	37.6113	41.6801	0.643	-0.64	0.159785	0.257474	32574.8	24940	14003.9	23383.9	16824.9	12042	26973.4	12489.4	15024.9	9107.67	13204.9	12652.4	982.317
	C79 H124 N12 Na O14 P S	1550.87	0.553	32594.8	965.75	3579.67	117.157	135.93	3.707	1.89	0.0479764	0.123717	5732.72	1103.14	976.979	954.521	666.686	732.018	32594.8	5189.78	10127.8	1513.09	1885.7	1969.57	136.196
	C88 H162 K2 N13 Na2 O12 P3	1810.07	7.579	32640	263.708	2093.97	59.7324	157.799	7.941	2.99	0.102995	0.190432	750.509	408.482	209.814	308.846	218.57	214.529	32640	3842.06	11136.5	248.267	264.368	345.881	378.088
	C H3 N3 O5 S	168.979	0.515	81498.8	40473.7	53390.7	29.3518	28.874	1.319	0.4	0.207916	0.310481	32706.1	36924.7	39786.6	67320	41160.8	57480.7	81498.8	52281.9	37574.4	72001.6	54499.4	45434	146.101
	C18 H44 N5 O2 P	393.324	11.806	40493.2	795.158	15959.4	40.8263	69.0811	20.071	4.33	1.25186e-05	0.00137375	267.231	744.123	846.194	1071.73	865.109	480.866	5965.95	8339.31	14829.7	32260.3	40493.2	17089	387.931
	C53 H90 N10 Na O10 P	1080.65	11.625	32744.9	2262.87	3124.81	47.5005	156.495	1.381	0.47	0.368886	0.468751	3012.79	829.335	1458.8	3868.16	2123.76	2401.98	32744.9	4270.8	6057.21	1978.82	878.491	1366.02	369.307
	C89 H124 K N11 O10	1545.92	7.198	32838.5	269.715	1884.99	22.153	174.669	6.989	2.81	0.0699819	0.152825	413.859	278.701	260.729	283.37	244.318	246.333	32838.5	3371.2	6569.84	351.055	282.122	398.789	401.491
	C2 H2 Br Cl4 N2 Na2 O2 P3 S5	603.568	0.519	32929	14271.9	16392.2	32.461	41.7765	1.149	0.2	0.196577	0.298347	20379.8	16097.3	14313.8	10481.2	14230.1	7426.93	32929	16266.9	16517.5	11399.9	13356.7	22513.3	53.8648
	C22 H43 N3 O5 S	461.293	11.234	32953.8	12885.4	12747.3	45.8645	63.2454	0.989	-0.02	0.484007	0.568759	6576.22	16759.4	13099.9	20085.9	12670.9	5345.45	27370.8	6099.39	32953.8	14850.9	10643.7	9915.07	498.649
	C25 H52 N2 Na O12 P	626.316	0.558	33022.8	4801.22	22400.4	70.877	35.4799	4.666	2.22	0.00606154	0.028214	6988.48	5049.86	4905.57	4696.87	471.402	504.535	23909.6	11679.5	17968.6	32020.6	33022.8	20891.3	93.8717
	C22 H49 N4 O13 P	608.305	0.561	33231.9	11267	8227.35	75.3839	89.9498	0.73	-0.45	0.315586	0.416114	15115.5	12145.4	10388.7	12467.7	430.79	491.662	33231.9	9263.01	11601.8	4943.34	5341.54	7191.69	91.4765
	C2 H Br Cl2 K N8 O6 P S2	515.74	0.493	33355.6	9289.41	11397.4	16.3168	61.5147	1.227	0.3	0.138726	0.23368	11584.2	10706.7	7837.05	10173.1	8176.58	8405.75	33355.6	10408.9	15578.2	8728.9	9970.54	12386	45.8873
	C4 H Cl3 K N2 O5 P	331.834	0.493	32803.4	8487	11074.9	22.9952	59.9503	1.305	0.38	0.135279	0.229483	12954.8	11722.6	7827.44	8736.34	7949.97	8237.67	32803.4	10862.5	17279	9918.12	8996.81	11287.4	51.2821
	C5 H2 Cl3 N4 Na P2	307.873	0.542	27613.9	7797.33	10015.6	33.0967	58.7391	1.284	0.36	0.269146	0.37077	6954.51	7915.13	7679.53	12141.9	6485.63	13774.1	27613.9	9459.32	16300.9	8715.11	10571.9	6643.14	70.1396
	C17 H24 N2 Na2 O4	366.153	0.502	32153.3	9059.8	8822.26	16.7823	78.4204	0.974	-0.04	0.703006	0.759168	8958.48	11294.8	8557.05	12005.2	7931.44	9161.13	32153.3	7034.82	9889.96	8781.2	7695.13	8863.32	36.6179
	C13 H22 N2 Na P	260.143	8.448	31989.5	8645.18	8304.62	78.1076	38.9554	0.961	-0.06	0.194612	0.295902	6073.96	6024.52	7070.57	10219.8	31989.5	24968.8	10018.5	10207.2	3398.43	4355.99	7945.02	8664.22	2078.37
	C90 H163 K2 N12 Na2 O13 P3	1837.07	7.619	30571.5	283.958	2929.85	76.7517	146.495	10.318	3.37	0.0552177	0.13549	926.96	553.987	174.144	393.771	158.04	171.864	30571.5	5007.39	11246.9	852.316	209.612	479.254	306.805
	C76 H112 N6 O6 P2 S	1298.78	6.689	30779.2	233.498	2739.44	10.8422	168.1	11.732	3.55	0.0195717	0.0671548	269.238	280.071	224.058	237.654	214.36	229.341	30779.2	4551.29	4738.68	927.583	804.279	322.796	392.676
	C82 H136 K2 N13 O6 P	1507.97	11.43	30821.3	979.525	5908.62	51.9855	121.07	6.032	2.59	0.088848	0.176534	2554.53	903.559	982.98	1146.12	908.483	976.07	30821.3	9506.65	12968.6	2310.59	727.145	957.775	534.821
	C38 H39 N O5 S	621.255	11.004	30905.7	1151.27	3823.9	27.5602	147.479	3.321	1.73	0.0402139	0.10962	1758.32	948.69	915.224	1587.81	1168.15	1134.4	30905.7	4767.99	4733.91	2913.89	1467	1719.58	295.071
	C5 H7 N2 Na2 O8 P3	361.921	0.471	31167.9	15247.8	18579	8.9366	29.5686	1.218	0.29	0.059228	0.140383	15270.9	15833.1	16405.1	13644.2	15224.6	12927.2	31167.9	20093.9	19802.9	17199.1	14124.9	17355.2	34.2566
	C14 H27 N O2	241.205	12.813	144230	1300.69	41832.1	40.4678	90.8419	32.162	5.01	0.000377458	0.0048894	966.123	2001.15	1549.41	1245.73	1355.64	492.503	5778.63	19942.3	31251.1	116581	144230	52413.2	242.578
	C24 H35 N2 Na2 P	428.235	17.474	68660.2	22001.8	32437.4	29.4155	41.943	1.474	0.56	0.0955359	0.182471	21631.1	35067.2	20020.9	22372.5	21000.7	37031.7	30783	32010.5	39784.7	23551.6	32864.2	68660.2	7558.68
		389.728	5.783	31296.3	434.461	2228.12	82.1315	173.014	5.128	2.36	0.0113593	0.0438367	1177.49	497.741	456.026	412.897	126.033	133.342	31296.3	2897.39	4036.73	1558.85	895.462	922.048	282.477
	C3 H5 Cl2 N2 Na2 O4 P3	341.863	0.486	31393.4	9211.48	12637.3	13.0337	49.1004	1.372	0.46	0.0567705	0.136888	12010.5	11186.6	9153.8	9269.15	9000.95	9141.16	31393.4	12729.6	17145.4	11547.8	10689.9	12545.1	49.6448
		228.193	12.988	50554.9	928.965	22518.4	33.0875	74.6166	24.24	4.6	0.000479347	0.00556242	581.035	1375.76	958.45	899.481	1008.87	582.213	3207.95	10973.1	13580.1	41582.1	50554.9	31456.7	229.761
	C23 H39 N5	385.321	10.62	31562.3	295.664	15316.8	42.5372	70.2011	51.805	5.7	0.000120578	0.00268647	254.478	373.044	613.588	336.85	235.774	233.926	2158.3	7295.86	10443.4	31562.3	20190.1	25103.3	577.361
	C21 H38 Na O2 P3	438.199	11.834	31718.8	3398.01	13361.6	74.5514	62.9533	3.932	1.98	0.0159445	0.0568253	1941.73	6700.92	5178.95	4854.3	1484.95	221.863	22835.9	11067.9	31718.8	15655.3	8014.62	5417.35	416.113
	C88 H163 K N12 Na O11 P3 S2	1783.08	7.506	31773.6	187.155	2411.62	25.5476	165.305	12.886	3.69	0.055961	0.136262	290.944	284.324	177.305	194.917	173.871	179.394	31773.6	4318.4	7537.75	234.644	208.513	504.836	289.36
	C2 H3 N3 O5	149.007	0.51	31927.3	13824.8	19440.5	60.5587	30.4113	1.406	0.49	0.353056	0.45165	16407.2	11242.3	7031.52	27242.2	8472.71	31927.3	27548.3	26499.1	21148	17732.9	14919.7	12592	237.306
	C5 H12 N Na P2	171.034	0.543	31368.6	18022.9	22154.5	13.3297	22.0804	1.229	0.3	0.0408155	0.11036	18138.5	20639.6	14308.3	18402.4	15139.7	17907.3	31368.6	21724.2	23715.9	16671.3	19403.3	22584.8	152.92
	C3 H9 Cl Na O14 P3	419.88	0.478	33423.9	16412.8	21032.7	8.30714	27.8812	1.281	0.36	0.0515305	0.12929	18167.9	17458.3	16529.4	16296.2	15435	14386.4	33423.9	21102.9	20962.5	18399	15694.1	21420	38.3784
	C6 H15 K N4	182.093	0.466	27611.4	22150	22807.5	7.14342	16.9703	1.03	0.04	0.690938	0.751176	22484.5	23254.7	21815.4	20247.1	22707.2	19292.4	20999.8	25170.5	27611.4	24615.2	19011.4	17906.4	154.117
		160.09	11.641	31464.9	13188.1	22413.6	25.7249	33.5274	1.7	0.77	0.0529903	0.132132	13279.1	19637.7	9522.79	13097	16993.4	12071	24460.6	27420.7	31464.9	17199	11002.8	20366.6	1427.2
	C9 H13 K2 Na2 O9 P3 S2	545.827	0.477	24845.8	12330.7	14139.7	7.24667	31.2733	1.147	0.2	0.135439	0.229483	13138	12211.1	13120	11546.3	12450.2	10891.3	24845.8	14067.6	14211.8	12744.5	11416.8	14938.7	63.2163
	C30 H44 N13 O P	633.352	11.031	24842.1	12145.5	12709.6	17.2671	41.414	1.046	0.07	0.341854	0.441111	14031.1	12418.9	9458.96	11872.1	14793.7	10152.8	14027.5	24842.1	21458.6	9723.41	11391.7	10403.2	423.667
	C32 H61 N12 O9 P	788.442	0.558	52326.9	5400.59	28713.1	93.5817	39.886	5.317	2.41	0.00833598	0.0359933	14995.1	8795.83	9651.45	2005.35	881.396	971.067	52326.9	15676.9	32364.9	26221.6	31204.6	25557.9	180.672
		243.185	12.297	24651.9	170.327	7397.16	6.68253	93.3179	43.429	5.44	0.00127853	0.00980027	181.684	163.791	158.16	177.863	155.171	176.863	663.729	2931.25	4133.22	16587.4	24651.9	10661.1	285.517
	C15 H32 N2 Na O7 P	406.183	0.559	24628	1586.38	15839.3	41.5876	46.5975	9.985	3.32	1.82235e-05	0.00137375	2035.35	2060.12	1905.12	1267.64	1128.81	522.314	6672.52	13068.4	8056.93	18610.2	19492.5	24628	93.1434
	C16 H31 N O	253.242	15.672	24557.8	410.55	10079.2	91.4335	73.4381	24.55	4.62	0.000145508	0.00289964	155.474	397.648	423.453	1643.65	383.358	488.906	1954.75	5228.71	7056.59	18252.2	24557.8	13101.7	174.28
		115.986	0.497	24531.4	12177.9	12146	25.9175	39.201	0.997	0	0.659455	0.729285	14571.3	9915.24	11339.7	13016	8618.43	17473.5	24531.4	13285.9	12760.8	10566	11531.2	10060.3	142.736
	C24 H51 K N Na2 P3	531.266	10.738	24285.7	8948.93	13606.8	15.4336	55.3024	1.52	0.6	0.237566	0.34071	10053	6402.41	7858.98	8886.27	9011.6	9688.82	24285.7	11863.1	15350.4	21590	6047.87	5538.15	1141.91
	C39 H66 N6 Na O3 P S	752.456	5.597	24231.3	147.656	938.474	18.6228	204.702	6.356	2.67	0.0453407	0.119126	162.248	139.998	144.765	214.064	150.547	133.715	24231.3	1485.19	1528.82	391.762	235.723	246.878	248.686
	C8 H15 K N4 O	222.088	0.482	24221.4	17917.6	21972.3	5.47249	38.1952	1.226	0.29	0.865069	0.899521	17406.2	16841.6	18683.9	18429	16401	18531.1	24221.4	4622.52	22170.1	22641.9	21774.5	18925	381.288
	C25 H51 Na2 O3 P3	538.285	9.471	24153.6	6551.63	8384.49	90.396	54.457	1.28	0.36	0.650978	0.724224	6251.97	6851.28	395.655	4440.18	24153.6	17004.5	14735.9	13278.8	4759.99	6054.6	3174.01	10714.4	751.304
	C19 H41 N O2 S	347.284	12.167	24111.6	230.575	10483.6	34.0811	77.0949	45.467	5.51	0.000190729	0.00331129	219.462	441.136	232.429	235.296	207.925	228.721	1899.3	4686.95	7024.8	24013	24111.6	13942.3	447.922
	C16 H43 N10 Na O7	510.323	6.722	24094.7	287.247	4709.38	56.3143	102.027	16.395	4.04	7.13285e-05	0.00210788	394.051	479.24	180.443	556.999	154.366	152.521	24094.7	5659.11	9733.87	3759.65	3345.3	2066.1	1163.47
	C87 H141 N6 Na O15 S3	1628.95	7.27	24084.4	242.624	1295.17	43.0633	164.126	5.338	2.42	0.103364	0.190432	257.93	273.009	227.318	528.698	207.699	211.468	24084.4	2325.84	7151.9	239.436	249.168	264.5	357.279
	C16 H42 N9 O2 P	423.322	10.071	24009.6	6030.68	7703.97	73.5819	68.3034	1.277	0.35	0.100157	0.187836	6827.81	6100.64	5960.73	7110.33	243.775	272.928	24009.6	8499.6	9228.34	5748.87	6908.34	6407.29	667.295
	C4 H13 N3 O3 S	183.067	12.448	23993.3	13583.2	12070.3	30.3323	35.438	0.889	-0.17	0.379171	0.478185	18733.1	12312.2	12002.8	12769.5	14397	23993.3	22794.5	10147.6	13020.4	14181	10105.3	11120.2	3116.43
		370.192	0.557	71788.1	11879.9	11890.5	84.319	109.387	1.001	0	0.216958	0.31998	24911.2	20267.6	15428.3	8331.46	1036.05	1108.87	71788.1	13358.4	21597.2	8371.08	10422.7	9467.92	206.312
	C51 H91 N14 Na2 O8 P	1104.67	6.781	23214.9	221.582	2858.47	81.3444	135.047	12.9	3.69	0.0080459	0.0350122	870.468	784.659	174.328	268.836	164.193	172.165	23214.9	4628.7	7895.05	1088.25	776.518	987.834	290.601
	C34 H68 N4 O6 P2 S	722.434	5.85	23222.7	1233.55	10683.7	72.2464	46.6765	8.661	3.11	0.00125333	0.00980027	1566.95	1828.98	900.16	1708.36	165.723	159.604	23222.7	8250.98	13450.1	10411.9	10955.5	7547.54	338.353
	C19 H15 K N Na	319.075	7.02	23228.3	11213.2	6649.27	46.0537	41.0563	0.593	-0.75	0.0248192	0.0786871	11740.1	8980.96	6760.24	13521.3	23228.3	10686.3	5980.37	3949.32	7318.17	2803.72	9136.59	8983.3	857.725
	C3 H Br2 Cl3 K2 N2 Na O8 P3 S4	777.444	0.521	23234.7	7692.49	15711	55.1625	22.9012	2.042	1.03	0.0426869	0.114311	12789.6	9246.06	9459.32	6138.91	5812.19	896.7	23234.7	16511.7	18893.6	12533.2	14910.2	14374.7	51.247
		938.471	0.565	23276.2	1000.62	3873.34	106.749	122.864	3.871	1.95	0.0809133	0.16709	5776.61	4023.54	1382.9	618.345	404.023	474.207	23276.2	5764.44	5942.69	1770.21	1884.4	1982.23	88.2288
	C55 H108 N12 Na2 O15 S	1254.76	6.588	23328.3	249.411	2059.89	6.33089	164.761	8.259	3.05	0.0747251	0.157858	279.214	257.264	238.807	263.39	240.989	241.558	23328.3	3804.96	4714.06	314.822	275.144	256.565	518.126
		175.658	13.173	24911.5	156.951	6044.78	57.1451	102.005	38.514	5.27	0.00402946	0.0210644	173.949	433.367	158.769	144.719	155.134	138.037	252.964	2545.44	4149.75	14529.4	24911.5	7939.8	227.259
	C25 H34 N12 Na2 O	564.279	0.562	23434	6924.78	5539.55	74.4724	103.435	0.8	-0.32	0.422543	0.512759	9785.11	7150.42	6699.15	9092.81	406.498	446.201	23434	6275.62	6376.41	2778.76	2263.54	4803.48	83.0183
	C35 H62 N5 Na2 P3	691.402	5.388	23586.7	1771.32	2972.68	73.4369	132.795	1.678	0.75	0.0661496	0.147973	2758.98	2332.7	1209.94	2993.01	300.345	300.855	23586.7	3829.49	5316.2	2115.88	1667.76	1997.41	564.256
	C27 H59 N6 Na O15 S	762.366	0.567	23671.9	526.786	3406.44	100.553	128.96	6.466	2.69	0.0242862	0.0776258	3296.72	2971.19	466.899	572.175	410.148	481.396	23671.9	4759.74	5351.02	2053.13	1693.28	2050.64	89.5665
	C2 H Cl4 K2 O7 P S5	545.609	0.518	39623.2	15520.8	26103.4	36.0255	27.8573	1.682	0.75	0.0236479	0.0759915	23721.4	15593.8	18069.8	15447.7	14339.7	6422.11	39623.2	28668.1	29080.3	19039.7	20895.4	23538.8	59.509
	C21 H45 N3 Na O2 P	425.316	9.467	23735.1	8448.73	9624.77	81.6227	68.3516	1.139	0.19	0.524493	0.606524	6189.23	10708.2	214.763	5321.85	23735.1	17386.2	23419	11154	4495	8095.52	3726.52	18538.7	407.81
	C42 H75 N15 Na O7 P	955.561	6.406	23746.2	584.991	3031.06	69.555	128.547	5.181	2.37	0.012866	0.0484214	1295.06	1034.15	660.409	509.573	187.223	189.645	23746.2	4795.97	9069.73	1266.15	1257.89	1096.36	299.121
	C37 H69 N4 Na2 O10 P	806.455	5.953	23958.3	680.735	2263.34	76.1728	147.405	3.325	1.73	0.020185	0.0684162	1535.45	793.992	567.478	1005.22	151.962	147.774	23958.3	3013.86	5841.69	1512.82	936.816	1167.77	274.051
	C36 H71 N6 O12 P	810.487	6.181	23576	1182.23	9912.37	76.6327	55.5602	8.384	3.07	0.00127855	0.00980027	2064.54	1729.7	733.876	1630.58	175.745	173.214	23576	7105.13	13293.4	9112.8	10711.9	5767.43	409.325
	C4 H2 Cl2 K N2 Na O2 S	273.875	0.491	25054	5378.92	7698.73	13.519	66.856	1.431	0.52	0.0620758	0.144427	6749.19	6330.1	5225.05	5390.07	4702.19	5367.77	25054	8116.27	12264.9	7009.27	5672.42	7281.2	53.5705
	C87 H170 N15 O11 P3 S5	1854.1	7.623	25137.7	221.982	2071.38	58.9562	151.041	9.331	3.22	0.0959084	0.182471	636.926	230.643	213.332	227.676	216.288	210.538	25137.7	3885.99	9106.56	240.477	256.78	231.146	375.845
	C8 H29 N9 O3 P2	361.185	0.568	25146.5	1168.29	14436.5	93.4878	34.7911	12.357	3.63	0.00147561	0.0108147	4630.47	4227.11	1618.95	717.636	468.899	550.352	25146.5	12204.3	15916.5	17530.8	12956.4	9798.76	107.299
	C40 H74 Na O6 P3	766.46	6.022	26626	971.859	8235.26	83.1446	71.2983	8.474	3.08	0.00169103	0.0116765	1795.79	2133.4	600.293	1343.43	149.694	142.503	26626	6455.7	9091.75	7378.77	10709.3	5829.32	256.968
	C21 H45 N8 O8 P	568.31	0.565	138389	17524.1	93787.2	70.9459	35.0693	5.352	2.42	0.0104652	0.0413413	26639.2	20213.1	18520.6	16527.6	3409.65	608.363	92437.5	46767.9	67165.2	110924	138389	95136.9	82.9001
	C79 H137 N15 Na2 O13 P2 S	1643.95	11.04	26660.9	550.694	1752.32	12.7321	181.198	3.182	1.67	0.175516	0.274052	639.489	482.611	548.767	676.704	552.621	526.993	26660.9	3059.39	3252.79	445.251	434.997	417.05	357.782
		1757.08	7.349	26675	234.015	1687.57	24.8738	178.492	7.211	2.85	0.0621443	0.144427	326.973	241.796	225.907	371.283	207.546	226.233	26675	2711.15	4225.08	663.99	240.865	274.879	364.84
	C21 H35 N9 Na O5 P	547.239	10.74	26723.5	1317.71	4340.4	35.8545	131.364	3.294	1.72	0.0394721	0.109021	1730.52	1005.44	2204.07	1109.1	1526.32	883.979	26723.5	5467.42	4737.19	3943.62	1708	1429.13	602.452
		1616.88	0.555	26790.7	1664.05	4587.69	117.379	118.899	2.757	1.46	0.101069	0.188908	9288.71	4732.16	2814.67	513.426	344.996	393.744	26790.7	5540.05	7414.24	2113.11	2206.49	3635.32	73.2584
		106.043	12.298	26605.9	19310.6	16280.1	24.9905	14.338	0.843	-0.25	0.157143	0.254198	18040.3	26605.9	14826	20580.9	15501.9	25754.4	20337.4	13318	17659.5	15700.3	16859.9	15407.4	357.885
Erucamide	C22 H43 N O	337.336	12.874	1902.51	63.5412	136.734	109.859	169.794	2.152	1.11	0.251307	0.353777	323.745	85.0609	39.5662	58.3617	68.7206	30.2841	39.5058	1902.51	48.977	97.2926	310.674	176.175	67.2101
	C6 H10 N5 P	183.067	11.044	37849.6	26592.4	18371	19.0844	38.5477	0.691	-0.53	0.107677	0.196214	27976.2	24287.8	26897.7	37849.6	26287.1	22961.2	37818	16134.6	23781.3	16109.2	17061	19680.9	1499.38
	C28 H47 N14 Na2 P	656.363	0.561	95256.4	15270.1	72782.2	81.4998	27.3038	4.766	2.25	0.0168836	0.05927	29153.5	25977.9	16231.5	14308.7	1120.38	991.436	87687.1	40343.4	63036	78289.4	95256.4	67275	172.493
		405.212	0.568	26943	1558.4	15819.2	98.1317	41.8904	10.151	3.34	0.00310474	0.0173815	6754.31	5176.15	2291.06	825.745	539.537	633.261	26943	10295.7	17339.5	21105.9	14298.8	8591.66	123.463
	C10 H28 N8 O7	372.208	0.561	66747.3	9327.93	45077.5	80.8063	28.0848	4.833	2.27	0.00837025	0.0360441	19193.4	13608.5	11868.9	6786.95	1150.32	1126.98	66747.3	28630.7	44857.4	45297.6	57371.4	40730	209.68
	C24 H45 N O	363.352	13.907	27192.4	626.075	11204	28.3509	77.4802	17.896	4.16	0.00074768	0.00705861	506.702	966.109	662.839	888.608	589.312	516.086	2183.67	5558.64	7670.79	27192.4	26882.2	14737.3	172.453
	C H2 Br Cl4 N2 P3 S	385.709	0.519	27381.2	12954.1	17450.9	16.1939	31.3864	1.347	0.43	0.146754	0.242079	16095.5	12883.7	12953.7	16576.6	12954.4	10731	27381.2	18278.4	16623.4	18691.6	13514.4	11399	80.3226
	C24 H45 N O	363.352	17.373	26874	141.029	8227.87	125.869	80.3983	58.342	5.87	1.58239e-05	0.00137375	130.122	151.937	159.692	987.46	111.531	120.83	2366.09	5392.77	6410.89	18931	26874	10044.9	116.74
	C22 H51 N7 Na O6 P	563.355	4.961	49370.5	3329.85	25893.6	74.4781	39.5081	7.776	2.96	0.00403912	0.0210644	3735.48	3598.58	3061.11	4783.48	258.872	154.275	23380.3	17492.7	27603.9	40339.8	49370.5	24183.3	954.353
	C10 H8 Cl3 Na O7	367.923	0.57	338203	20269	52512.9	113.323	122.328	2.591	1.37	0.133537	0.22816	115329	32403.2	55615.4	7027.59	7438.42	8134.85	338203	25277	76070.5	99007.1	26515.4	28955.4	141.828
		253.205	9.523	26362.5	3087.99	10908.3	22.0493	64.7201	3.532	1.82	0.00369047	0.0199572	3248.36	3166.89	2424.64	4366.12	3009.1	2560.13	5505.56	8040.34	6257.89	22873.6	26362.5	13776.2	4894.68
	C87 H171 N14 Na2 O14 P3 S3	1871.13	7.622	25167	254.327	1701.01	6.963	154.413	6.688	2.74	0.0785974	0.163761	289.566	264.25	244.416	260.851	247.803	241.215	25167	3107.81	9062.62	275.517	294.196	265.336	430.609
	C8 H7 Cl N6 Na2 O P2 S2	409.908	2.644	25293.8	7555.04	11658.7	65.8309	59.2601	1.543	0.63	0.120901	0.212659	10605.6	10057.6	5463.86	9646.22	2291.58	785.44	25293.8	4494.38	17781.8	13148.3	10169.2	6721.63	3064.52
	C40 H79 N Na O15 P	867.508	6.115	25321.6	379.375	2613.17	84.1686	144.65	6.888	2.78	0.00865847	0.0364441	1145.7	807.261	181.01	577.74	139.489	138.727	25321.6	4078.1	6587.18	976.19	1148.13	1148.23	244.107
	C44 H45 N Na2 O	649.33	11.033	33187.5	16881.4	21357.7	16.034	35.5356	1.265	0.34	0.384239	0.483528	15218.4	18232.3	16043.2	17719.7	22890.5	15728.3	33187.5	25453.1	23900	18815.4	16214.4	11538.8	450.072
	C19 H44 N3 P	345.326	10.268	31764.5	18301.3	16554.4	24.3274	38.4749	0.905	-0.14	0.655649	0.726037	23474.4	16753.3	13509.6	15784.8	25506.3	19849.3	31764.5	17652.6	14998.6	16039.1	11555.9	17069.8	5601.42
	C31 H49 N Na2	481.364	10.62	25525.1	8650.05	11924.3	76.2046	44.16	1.379	0.46	0.0977681	0.184808	9461.7	9782.02	7838.39	11767.4	290.06	331.478	25525.1	13780.6	18358.7	9850.47	10068	9353.67	759.396
	C30 H68 N14 Na2 O4 P2	796.482	5.782	26514.3	170.868	1587.34	80.7996	180.776	9.29	3.22	0.0166812	0.0586828	421.852	199.278	142.458	720.615	134.038	138.833	26514.3	2531.76	3206.49	636.738	642.933	549.652	294.108
	C H4 Na P3 S	163.914	0.614	25616	6725.37	8643.56	12.2075	68.0201	1.285	0.36	0.235936	0.339285	8171.24	7438.13	5954.17	6664.57	6097.8	6786.17	25616	8255.48	9031.65	4313.4	7067.51	12630.3	655.245
	C3 H7 Cl4 K N6 Na2 O3 P2 S2	525.769	0.489	38222.7	14064	17456.4	11.7685	42.8345	1.241	0.31	0.0958695	0.182471	15918.4	17299.9	13903.6	14224.4	13247.1	12806.6	38222.7	16924.5	19965.1	15390	15067.8	17988.2	82.5701
	C20 H26	266.205	11.833	25889	6377.9	11986.1	79.3943	61.5747	1.879	0.91	0.202257	0.30558	3926.61	17359.6	14326.7	8829.18	3493.49	1194.49	20421.4	4619.29	25889	14808.1	9164.17	6535.78	313.031
	C3 H4 Br Cl4 K N2 O9 P2 S	563.669	0.498	25987.6	11045.5	13974.9	24.1084	38.8668	1.265	0.34	0.182399	0.282736	13722.4	15382.2	10231.7	11859.3	9537.98	7962.64	25987.6	10270.3	15653.5	10378.7	12296.2	16663.4	64.7591
	C3 H4 Cl4 K N2 Na O11 S4	573.699	0.493	26068.7	10311.4	11042.4	17.3013	50.1003	1.071	0.1	0.24228	0.343967	10941.6	11186.6	10604.5	7729.78	10018.2	7379.53	26068.7	11102	12590	7188.2	10905.7	10982.8	53.3058
	C51 H97 Na2 O8 P3	976.619	6.599	26146.1	189.166	5991.91	82.3374	91.883	31.675	4.99	5.3972e-05	0.00191598	667.906	733.54	135.477	241.294	136.714	137.037	26146.1	7409.31	16291	4574.51	3690.29	2556.26	1089.89
	C19 H35 N5	333.289	9.483	26327.8	11484.4	13580.8	20.2831	47.2911	1.183	0.24	0.609403	0.68712	16033.4	9374.71	12301.8	12529.2	10087.2	10667	26327.8	13271.6	11069.6	16211.5	5770.98	13890.1	5059.37
		724.613	13.176	63544.4	114.883	18495.2	12.8748	99.8976	160.992	7.33	0.000555286	0.0060646	117.508	114.638	115.128	152.061	114.31	110.463	1019.18	5991.44	11243.8	25746.6	63544.4	29538.5	171.292
	C18 H41 N4 Na	336.324	13.983	52977.7	734.675	18315.2	33.2626	81.632	24.93	4.64	0.000389228	0.00496061	438.84	1019.27	806.749	912.263	662.6	459.749	3006.7	9335.15	13489.6	40434.5	52977.7	23140.7	134.051
	C26 H64 N14 Na O12 P S	850.419	0.569	33578.5	1627.82	5880.56	100.211	105.468	3.613	1.85	0.0210356	0.0698818	6913.54	4458.36	2525.12	730.521	477.318	560.234	33578.5	6163.37	11681.9	3676.5	5597.75	4557.63	109.226
	C21 H36 O2 S	352.242	8.981	45816.4	2276.9	8382.8	143.213	125.548	3.682	1.88	0.335033	0.434658	1153.28	2568.38	215.886	1985.41	16333.8	33664.7	45816.4	6472.61	1636.92	11958.2	2717.83	10293	551.131
	C20 H45 N3 Na O P	397.321	10.867	47524.9	14249.5	15599.3	30.3701	70.7537	1.095	0.13	0.406465	0.503333	17088.3	19255	14898.3	13600.6	6901.17	12469.4	47524.9	9570.14	17089.1	19356.8	11351.1	14109.4	707.809
	C17 H29 Na	256.216	7.992	47369.8	2614.94	21797	26.7979	65.8513	8.336	3.06	0.00114911	0.00936668	2760.63	2555.93	3489.05	2673.95	2248.24	1426.82	4695.15	12788.4	16224.9	35391.4	47369.8	27369	2601.83
	C21 H28 O P2	358.161	13.796	47287.1	8101.25	12017.3	38.0222	88.2315	1.483	0.57	0.0845773	0.172352	8132.39	8070.1	8669.05	12299.9	3616.39	5648.58	47287.1	8847.89	15186.8	15294.1	8296.4	8035.99	2575.82
	C20 H33 N O6	383.23	0.558	47244.8	6486.57	30640.9	86.3889	32.3513	4.724	2.24	0.0093836	0.038716	16770.6	10006.5	13441.6	2966.66	1408.27	1535	47244.8	17607.2	25476.1	33369.8	35482.6	27912	285.596
	C30 H42 O6 S	530.27	13.834	47184.1	35617.2	40919.7	14.3209	13.9699	1.149	0.2	0.0544671	0.134438	37011.1	36552.8	28550.2	34681.7	28353.7	40591.6	33295.7	47058.1	47184.1	37223.9	38063	43776.4	471.497
	C87 H158 N12 Na O15 P S4	1793.05	7.538	93610	560.829	5176.14	98.931	189.748	9.229	3.21	0.0472241	0.122154	2603.59	2705.77	307.855	806.651	315.008	311.482	93610	9556.87	8550.39	1159.47	1072.46	1801.89	545.704
	C90 H142 N14 O10 P2 S2	1704.99	7.351	46803	962.447	4225.01	102.5	148.26	4.39	2.13	0.192533	0.294079	4155.59	1579.43	344.969	2144.97	319.696	345.467	46803	6909.57	17254.5	455.034	379.663	1540.44	557.125
	C30 H45 N8 Na O7	652.331	0.561	46587.9	11713.1	9435.75	80.1426	104.33	0.806	-0.31	0.310518	0.411153	20174.6	14386.6	11978.1	11448.1	446.396	509.472	46587.9	11181.2	14974.1	4441.22	6213.1	7690.34	94.7901
	C82 H138 K N9 O15 P2	1589.94	7.277	46534	257.447	1789.35	50.3487	183.025	6.95	2.8	0.0946794	0.181736	273.688	632.456	241.205	295.622	220.388	224.387	46534	3198.81	9172.83	254.064	264.391	379.889	515.808
	C4 H8 Cl2 K Na O10 P2	409.851	0.483	46518	17246.6	23217.6	12.8205	39.1561	1.346	0.43	0.0494058	0.126234	20138.5	20712.9	18227	16266.2	15596.6	15654.6	46518	22756.4	26719.8	19721.7	18571.6	23678.7	42.8873
	C23 H45 N O	351.352	17.988	279606	2190.71	92040.7	64.7399	81.8001	42.014	5.39	6.11266e-05	0.00192896	1779.83	2427.32	2803.11	6601.47	1954.1	1738.45	20160.9	46198.3	71524.3	184121	279606	112557	210.252
	C4 H2 Br Cl3 N4 O4 P2 S	447.752	0.497	46064.3	10119.6	15165	27.0163	63.6961	1.499	0.58	0.0656118	0.14756	15125.9	14771.5	10429.2	7705	9809.89	9463.87	46064.3	14551.1	22306.5	11282.8	13117.8	15779	50.662
	C19 H26 N4 O S	358.184	11.834	68995.6	25027.4	48678.8	59.6065	48.1201	1.945	0.96	0.212757	0.316496	19843.6	48045.5	30211.3	41725.1	14632.3	6781.69	53108.4	13323.1	68995.6	45299.4	52058.3	23745.3	2918.57
		1722.02	7.459	45811.4	448.321	2649.73	85.0355	170.138	5.91	2.56	0.068528	0.151428	1531.39	842.181	226.439	670.202	200.497	223.425	45811.4	4148.27	10325.2	861.102	246.587	1151.19	397.308
	C29 H62 N2 Na O13 P	700.389	0.56	61433.8	11060	44890.6	84.9091	30.0888	4.059	2.02	0.0225206	0.0733566	22279.4	12243.4	13134.9	9876.68	605.966	484.298	61433.8	22149.1	42199.1	45764.5	56340	44016.7	90.1063
	C87 H165 N6 O14 P3 S4	1739.05	7.455	63999.6	453.517	3854.42	31.1876	167.95	8.499	3.09	0.0790902	0.164036	684.186	785.651	428.122	478.912	379.074	422.423	63999.6	6843.12	16217.5	442.899	466.016	865.721	751.179
		135.069	0.555	106601	47780.7	53549.4	19.1178	38.2921	1.121	0.16	0.12677	0.220658	54216.3	47367.6	29191	49338.2	42938.8	48193.9	106601	45382.1	59407.4	45748	61709.1	47691.5	513.217
		174.142	12.991	85336.4	3054.46	29852.7	23.8993	85.7044	9.773	3.29	0.00459245	0.0228852	2482.64	4113.17	2939.99	3168.93	3209.27	2015.93	4856.28	11462	17152.2	64978.8	85336.4	42553.1	2479.94
	C22 H51 N8 O4 P	522.379	11.114	42945.6	17408.6	20468.9	65.6466	42.3535	1.176	0.23	0.11973	0.211488	18732.5	16472.9	18344.3	23676.5	2500.52	2509.24	42945.6	22317.7	23146.4	16017.4	18620	17675.4	1959.2
		192.483	2.713	54366.2	17852.8	20545.4	83.1869	60.0942	1.151	0.2	0.277252	0.378287	42983.9	23194.6	12511	29991.1	3210.31	2857.63	18909	10714	54366.2	32886	22181.9	17301	600.083
	C15 H29 N O	239.226	15.673	43181.2	277.53	9246.1	95.2404	111.406	33.316	5.06	0.000228862	0.00371289	128.397	336.61	217.339	1260.67	218.45	484.327	1585.35	5411.87	6354.91	12717.7	43181.2	12137.3	178.192
		159.127	0.52	44900	32620.2	25185.1	28.9412	19.7383	0.772	-0.37	0.299145	0.398939	29110.2	21271.9	22252.3	36315.7	36130.1	44900	36348	23193.7	27357.3	21602.8	24689.8	25680.4	106.993
	C26 H53 N4 Na2 O2 P3	592.319	11.423	43290	17112.7	21754	32.6306	52.6612	1.271	0.35	0.200513	0.303769	23057.4	16945.9	8687.99	18136	11118.3	17279.5	43290	22218.5	37909.2	21289.6	14575.9	9948.8	436.196
	C20 H44 N4	340.355	19.514	103712	2160.24	51264.3	148.437	62.4	23.731	4.57	0.000844376	0.00762676	1188.18	2436.69	1883.79	21207.9	1615.22	3352.11	7643.13	47553.5	34099.6	84557.3	103712	54975.1	153.126
	C12 H10 Cl2 N3 Na O4 S	384.967	2.651	43602.3	15522	24963	74.8725	46.8642	1.608	0.69	0.106206	0.19387	21943.5	21026.7	10017.3	25485	2656.79	1856.79	20661.8	11065.7	43602.3	35979.6	29264.2	16816.9	524.356
	C50 H81 N12 Na O9	1016.61	6.535	43959.5	153.322	4211.89	71.0275	156.119	27.471	4.78	0.00289797	0.016584	168.342	554.752	138.301	449.895	137.304	137.137	43959.5	6800.1	9362.15	1368.66	923.996	1623.68	229.844
	C29 H61 N2 O13 P	676.391	0.555	44205.5	4134.74	11766.7	81.983	87.6628	2.846	1.51	0.0241685	0.0775155	8826.45	9947.1	6682.81	1586.67	1236.83	1279.83	44205.5	12428.9	13030.7	6864.89	8342.25	11104.6	231.036
	C40 H82 N2 Na O15 P	884.535	6.115	44322.6	197.333	3668.39	101.163	165.974	18.59	4.22	0.00993104	0.0397825	1145.69	660.212	130.253	264.412	130.175	129.464	44322.6	6251.74	8004.14	1085.04	930.882	799.694	227.808
		139.897	0.513	44862.5	21340.5	21688.7	21.5083	40.2959	1.016	0.02	0.377684	0.476669	22106.7	21174.2	20277.7	27142.6	21506.9	13170.5	44862.5	20063.5	27726.5	16335.6	20925.1	22452.3	105.765
	C13 H36 N6 O7 P2	450.21	0.558	44871.7	3854.76	19115.5	44.9428	64.8248	4.959	2.31	0.000771634	0.00716333	4041.24	3672.95	5100.53	4036.56	1944.42	1108	11150.9	5978.55	19662.3	44871.7	18568.7	25123.2	78.9708
	C31 H77 N12 Na2 O10 P3	916.49	0.565	45006.9	3092.25	6953.62	91.6829	128.043	2.249	1.17	0.138444	0.233441	10431.3	8294.5	4836.35	1348.14	908.594	1060.67	45006.9	9044.87	10837.8	3003.3	3061.09	4862.37	198.06
	C4 H13 N3 O3 S	183.067	11.43	46935.8	38556.9	29818.5	40.8101	34.8697	0.773	-0.37	0.84144	0.87823	40951.9	7527.65	36810.7	46935.8	32028.9	40303.1	43953.1	30260	35778.1	29377.1	24218.5	13584.5	1491.95
	C2 H4 K N8 Na	202.009	0.516	47623.1	31978.7	40272.1	36.6785	22.1984	1.259	0.33	0.177083	0.275543	34908.7	29860.5	34096.8	45666.5	15165.2	20114.4	43952.9	31364.7	25593.3	47623.1	43665.2	36879	114.413
		146.07	0.519	56162	35435.1	18991.2	45.9057	52.2703	0.536	-0.9	0.445	0.534192	37843.9	31122.3	8371.56	56162	33026.2	47784.9	18736.7	50364.3	19057.9	18924.5	15161.9	34072.9	264.538
	C4 H13 N3 O3 S	183.067	11.242	56252	41435.8	28118.8	24.0367	30.7988	0.679	-0.56	0.0630121	0.145992	44509.1	29821.5	32393.9	56252	38362.4	48091.9	36472.5	23686.2	45588.4	27621.6	19818.5	28616.1	1281.63
		352.355	17.988	51354.1	345.841	16637.1	64.627	80.4982	48.106	5.59	2.08391e-05	0.00145092	243.881	436.682	530.759	957.237	255.001	208.736	4092.82	9422.64	12939.3	35604.6	51354.1	20334.9	179.316
	C46 H78 N4 O6 P2	844.54	6.182	51772.6	702.356	8384.81	72.7456	112.754	11.938	3.58	0.00018513	0.00331129	1141.14	990.058	414.654	1115.15	143.198	141.135	51772.6	10113.7	16343.8	6655.91	6528.03	4487.77	754.646
	C20 H37 N4 Na S	388.263	8.98	88574.3	4234.5	16454.9	133.007	131.538	3.886	1.96	0.452809	0.540855	3116.51	5306.27	354.406	3162.72	42482.5	57790.5	88574.3	13031.7	2572.69	20018.4	3205.93	19878.1	899.427
	C22 H37 N13 P2	545.278	11.091	52162.2	20108.3	26571.5	55.9255	29.1977	1.321	0.4	0.905303	0.927505	18189.8	20299.5	19917	51436.4	52162.2	18571.7	36406.6	23321.9	40331.7	28006.3	25136.6	18162.8	544.75
		88.053	0.557	111571	66404.5	37108.6	35.7335	23.31	0.559	-0.84	0.0129937	0.0486827	61377.9	81291.4	38507.9	111571	71431	55739.8	56431.3	32380.7	35965	31459.4	38252.3	41859.6	380.67
	C43 H77 N8 Na O10	888.566	6.334	52775.8	799.574	11437.1	63.5999	95.2267	14.304	3.84	4.109e-05	0.00186563	1186.71	1022.74	576.403	1195.91	196.529	215.266	52775.8	14363.7	18514.9	8510.42	8202.63	7465.01	500.809
	C20 H41 N2 P	340.3	15.639	97331.6	41307.5	70292.5	38.4177	35.9115	1.702	0.77	0.0729259	0.15628	42737	50491.3	60467.7	39878	32114.7	15605.3	36551.1	64761.3	97331.6	75823.7	40028.1	77619.9	1037.3
	C7 H6 Cl3 N4 O5 P	361.915	2.639	53112.7	5444.61	9213.27	91.9758	117.284	1.692	0.76	0.147167	0.242521	13057.6	7716.98	3172.25	10178	384.86	280.413	53112.7	2494.41	17722.1	12629.4	5797.1	5178.47	616.8
	C3 H6 Cl K Na P3	231.89	0.486	53289	22756.6	31635.6	14.5893	33.1122	1.39	0.48	0.072118	0.155805	21574.6	22789.8	22723.4	25075.6	21859.9	30892.6	53289	28038.5	35294.4	35232.8	22963.4	25118.5	55.5383
	C78 H125 N15 Na2 O7 P2	1491.92	7.034	53383.2	305.287	1389.32	9.7142	201.833	4.551	2.19	0.101294	0.188908	369.774	315.322	291.879	309.084	285.101	301.49	53383.2	2440.32	6051.2	338.31	324.756	305.313	490.34
	C29 H57 N4 Na2 O6 P	634.381	5.459	53614.6	6251.08	38322.4	73.6649	33.0287	6.131	2.62	0.0050213	0.0242857	8666.62	7630.9	4871.25	8640.56	650.035	529.767	51775.1	20631.4	37312.3	39332.5	53614.6	29118	1011.98
	C12 H29 N6 Na2 O P	350.194	0.558	82392.2	13970.5	59576.8	83.2269	29.6304	4.264	2.09	0.0149781	0.0546471	28430.6	16199.5	15630.4	12310.6	1115.34	1067.57	82392.2	31865.6	54125.7	65027.9	72141.8	52178.9	198.627
	C35 H58 Na2 O S2	604.373	12.455	54200.4	32009.9	34360.5	33.0459	32.2768	1.073	0.1	0.550531	0.632259	52093.7	37852.8	24225.5	29146.6	21855.4	34873.3	54200.4	36004.8	49517.9	24723.7	32716.2	26808.1	2006.35
	C45 H54 N10 Na O P3	866.359	10.395	54286.6	1574.54	6418.3	42.3825	151.243	4.076	2.03	0.0351158	0.101036	2022.09	3078.69	1155.87	1590.36	1058.83	1558.72	54286.6	6912.45	8855.42	5924.15	2564.61	1686.24	297.978
	C87 H133 K N15 O11 P	1633.97	7.339	53139.6	308.793	3664.25	61.4285	165.182	11.866	3.57	0.079122	0.164036	966.001	731.792	295.973	321.186	271.917	296.4	53139.6	6296.35	13679.3	315.399	325.739	1032.16	477.996
	C41 H69 N8 Na O9	840.509	5.95	42514.5	330.365	2177.03	58.4211	184.336	6.59	2.72	0.0318382	0.0941623	559.4	301.532	359.199	549.718	120.971	117.636	42514.5	3506.47	6117.34	847.595	360.287	599.042	218.161
		1572.92	7.27	50253.7	1133.12	4252.58	94.8395	144.61	3.753	1.91	0.126921	0.220691	2541.49	2949.67	224.039	2042.2	204.703	208.418	50253.7	6623.91	22134.8	632.614	335.996	1881.26	352.126
	C70 H111 N6 O12 P3 S	1352.72	0.555	50063.9	2683.98	9424.71	100.261	103.036	3.511	1.81	0.0311211	0.0926975	9476.52	10157.4	4477.22	890.729	735.069	753.05	50063.9	11738.7	17429	6665.84	5995.53	7110.72	133.748
	C51 H47 N12 Na	850.394	10.406	54288.6	12164.9	34995.7	23.9252	43.5801	2.877	1.52	0.00228612	0.0143588	11132.1	16450.4	9037.05	9070.12	13543.8	13197.6	54288.6	22900.5	48386.8	42562	27429.5	15840.2	497.495
	C70 H136 N10 Na2 O15 P2 S2	1528.89	7.184	48438.5	533.645	3616.57	93.0118	158.555	6.777	2.76	0.0982391	0.185489	1775.96	1769.2	201.432	865.857	188.753	190.31	48438.5	5499.31	14344.2	566.252	217.96	1733.83	310.181
	C32 H50 N14 O3	678.42	11.832	48499.6	6924.26	12721.7	112.131	97.5227	1.837	0.88	0.267212	0.368431	1558.89	26966.3	13715	12289.6	1357.85	120.196	34179.8	1162.49	48499.6	13370.4	12073	4475.11	240.437
	C53 H103 N10 Na2 O P S3	1068.7	12.454	48511.9	4123.17	12851.9	40.5899	94.9243	3.117	1.64	0.0446075	0.118054	7634.72	5086.84	3310.09	4936.24	2855.76	3063.44	48511.9	16682.6	21447.9	9021.25	6263.05	3155.51	409.79
	C4 H Cl4 Na O3 P2	321.805	0.5	48715.3	12712.2	14985.3	19.5595	66.9369	1.179	0.24	0.178311	0.276913	16755.5	14816	11054.1	14370.4	10636.7	10947.1	48715.3	13851.3	24690.5	11387.4	12900.3	16119.3	56.8032
	C85 H150 N9 O14 P3 S2	1678	7.404	48809.2	338.544	4707.4	64.2997	152.295	13.905	3.8	0.0437622	0.116259	421.825	1011.53	282.022	387.015	268.435	290.074	48809.2	8606.89	14683.2	574.842	470.041	807.909	439.861
	C27 H42 N4 Na2 P2	530.27	10.4	50224.2	25290.4	28555.3	21.1251	43.1001	1.129	0.18	0.675642	0.740448	18159.3	26643.9	23158.8	31010.2	23937	33191.2	35785.6	21325.1	36522.2	50224.2	15747.1	21102.9	276.475
	C37 H87 N10 Na O11 P2	932.593	6.47	48990	542.308	9096.42	77.2336	104.644	16.774	4.07	7.19027e-05	0.00210788	1254.52	884.413	200.202	937.35	192.144	195.44	48990	10687.1	16597.2	7505.73	6779.86	5122.8	1211.26
	C26 H63 N10 Na O9 P2	744.415	0.555	60549.5	9077.63	46573.1	87.5365	24.7312	5.131	2.36	0.0107366	0.0419179	21982.6	13050.9	11755.1	6400.18	1080.54	1023.4	60549.5	27301	39901.1	49454.9	49319.3	43826.8	190.409
		183.163	7.631	49462.8	1362	26730.3	31.8291	70.8254	19.626	4.29	0.000723262	0.00694581	987.969	1606.96	1573.11	2141.47	1150.9	1006.3	4247.59	9183.96	19891.2	49462.8	48457.3	33569.4	889.923
	C76 H137 N15 Na O6 P3 S2	1535.94	7.111	49633.6	272.043	1782.57	50.0822	189.87	6.553	2.71	0.127288	0.2211	477.049	514.879	181.912	362.174	173.756	179.788	49633.6	3241.47	8104.84	190.72	196.801	323.664	316.169
	C4 H3 Br Cl4 N2 Na2 P2 S	437.723	0.503	49749.2	13723.5	18435.5	21.0543	54.837	1.343	0.43	0.0729871	0.15628	19001.2	17315.7	12526.9	14920.1	11770	11803.7	49749.2	17141.2	28749.6	14911.5	16100.1	19729.7	52.1731
	C80 H120 N12 Na2 O8 P2	1484.86	7.117	68605.4	675.339	6205.76	69.2551	154.2	9.189	3.2	0.0395918	0.109172	1838.55	2198.66	550.875	799.804	526.215	544.444	68605.4	9056.36	18784.3	1068.77	982.419	3355.17	957.439
	C20 H44 N6 Na O5 P	502.302	4.651	50006.2	3405.25	29688.2	68.9304	39.7986	8.718	3.12	0.00151418	0.0109532	4349.06	3494.69	3315.82	4588.62	413.848	355.356	22364.7	16794.6	28660.3	44663.1	50006.2	30716.2	2413.91
	C21 H43 Na2 O P3	450.232	11.833	49294.9	18015.3	21351.7	75.1378	37.1587	1.185	0.25	0.670121	0.737177	14186.6	49294.9	21843.9	28859	9831.99	4691.77	25337.7	9150.78	23133.1	19570.3	31975.9	16771.3	388.838
		238.206	9.654	33659.8	431.302	12026	66.3494	77.7257	27.883	4.8	0.000108063	0.00264088	373.001	468.456	732.704	1411.04	345.956	394.147	2763.86	6126.11	9273.76	23144.5	33659.8	14778.3	851.586
	C57 H82 N12 Na2 O8 S	1140.59	11.04	42262.9	725.182	4445.44	18.7168	160.947	6.13	2.62	0.0780303	0.163394	723.764	696.979	726.599	1068.43	731.702	697.769	42262.9	7667.18	6301.78	2589.11	575.961	552.198	473.724
	C5 H3 Cl N10 O P2 S	347.938	0.572	149268	27028.3	55718.9	87.3792	73.6729	2.061	1.04	0.151764	0.248139	81048	67880	40511.2	13545.5	11249.3	5413.98	149268	14568	142580	61527.9	49909.8	39701.5	182.95
	C63 H101 Na2 O5 P3 S	1108.64	11.033	37454.2	3357.12	11318.7	64.993	91.9914	3.372	1.75	0.0366721	0.103687	4943.06	4914.88	1799.35	6004.14	1233.92	1176.7	37454.2	15562.8	14597.1	8040.38	5290.24	1987.91	844.372
	C5 H2 Br Cl3 K N4 Na O3 P2 S	505.711	0.497	37355.6	9487.3	12747.3	15.5275	62.1536	1.344	0.43	0.114016	0.203548	12767.4	11466.9	9191.43	9399.81	9574.78	8697.69	37355.6	10893.2	17238.5	9708.15	11480.4	14014.1	50.1946
	C14 H31 N O2	245.237	8.32	37350	19864.9	24693.1	8.28863	24.063	1.243	0.31	0.0366304	0.103687	20029.4	19700.3	17447.5	20608.7	22566.6	19594.3	37350	30272.8	25119.7	24266.4	20592.1	21126.6	5008.07
		148.126	7.624	37335.5	2652.61	20955.7	11.2127	65.5757	7.9	2.98	0.00351384	0.0191317	2556.48	2748.74	2472.19	3062.25	2765.23	2198	4321.7	7557.75	14998.5	30458.3	37335.5	26912.9	4344.41
		119.082	10.399	37316	27866.9	22094.7	26.7634	28.0089	0.793	-0.33	0.216759	0.319968	19117.4	37316	24065.9	31667.9	20744.8	33303	30431.8	20484.9	23455.5	26371.7	12074.4	20733.9	659.986
		139.062	0.531	2.87155e+06	1.70871e+06	1.47742e+06	12.2303	67.3091	0.865	-0.21	0.327236	0.425535	1.69726e+06	1.72015e+06	1.43891e+06	1.8442e+06	1.93796e+06	1.44022e+06	2.87155e+06	1.33845e+06	1.61639e+06	868382	37265.8	1.64502e+06	287.556
	C H Cl3 N6 O8 S4	457.781	0.491	37143.3	10486.2	14370.6	25.9463	56.9978	1.37	0.45	0.0901141	0.177735	13067.1	14102.3	9534.91	11437.5	6576.91	9228.48	37143.3	13174.4	18044.8	10101.7	11352.5	15566.8	46.8906
	C4 H6 Cl N2 Na2 O6 P3	351.892	0.479	36930.8	14031.6	19020.8	9.0203	38.8295	1.356	0.44	0.057219	0.137375	16137.3	15644.5	14398.4	13664.9	12953.2	13308	36930.8	19244	21407.4	16172.9	13936.7	18797.6	42.8116
	C12 H2 N3 Na	211.014	7.852	36652.8	16514	16814.5	96.0285	23.5867	1.018	0.03	0.261888	0.363468	36652.8	7342.32	25685.6	32238.7	285.608	294.107	21164.7	14350.8	15287.9	22749.8	12262.2	18341.2	484.25
	C12 H21 N3 Na P	261.138	11.845	36635.5	28579.5	28943.7	17.3016	25.2646	1.013	0.02	0.677577	0.741474	29092	22486.2	28067.1	35037.5	24229	33650.3	19781.1	36635.5	19554.8	31921.6	31576.5	26310.9	3298.29
	C23 H45 N5 O8	519.328	4.659	37490.1	2352.97	23892.7	70.059	37.4545	10.154	3.34	0.00168676	0.0116765	2926.57	2348.51	2357.44	3126.04	283.082	169.956	17964.4	13941.7	23239.7	36442.1	37490.1	24545.7	1786.22
	C3 H5 N5 Na2	157.034	0.498	36287.7	22956.9	19694.4	32.148	35.0025	0.858	-0.22	0.820693	0.860338	17580.9	21033.7	14600.6	24880.1	26185.2	35851.7	36287.7	20105.8	26279	19283	13649	19241.7	54.2044
	C3 H11 N9 Na O P	243.073	0.51	36270.1	13499.1	16089.2	59.8156	40.9042	1.192	0.25	0.592776	0.672	36270.1	14946.1	11421.5	22020.7	12052	7705.2	32148.2	15829.2	23916.9	12221.7	16349.1	12817.4	106.147
	C18 H32 O9	392.204	0.563	198899	23980.7	113503	58.3499	36.4804	4.733	2.24	0.000945483	0.00813911	36226.5	30467.4	28898.5	19063	9140.51	4967.54	103461	70628.6	101480	159213	198899	123545	431.114
	C4 H8 K N3 O2	169.026	0.521	40102.8	23201.2	17340	37.7675	53.8868	0.747	-0.42	0.53379	0.616423	25949	20021.4	26515.8	20453.4	9805.16	36095.2	40102.8	12193.2	18420.4	10288.2	16259.6	23449.4	88.4381
	C30 H54 N3 Na O8	607.381	5.224	43551.5	3963.98	29448.4	80.1124	34.8768	7.429	2.89	0.00840449	0.0360441	5593.71	5205.33	2747.6	5180.36	165.713	156.247	31835.2	14677	22383.5	35908.1	43551.5	27061.6	301.173
	C32 H73 N13 Na2 O5 P2	827.513	6.183	35516	966.12	8650.68	80.6323	83.7763	8.954	3.16	0.00068909	0.00677335	1908.45	1432.69	499.553	1790.3	179.691	177.103	35516	8894.84	14718	8087.73	8406.52	5038.02	779.041
	C2 H3 Cl2 K Na P S	221.861	0.495	34053.1	12344.8	14343.3	13.9721	49.9226	1.162	0.22	0.174794	0.273229	12106.4	12583.2	10462.5	13528.8	10037.6	14410.2	34053.1	12735.3	19681.9	15936.4	9997.81	12750.1	57.023
		190.137	14.467	34133	21051.3	19267.6	37.2661	39.8863	0.915	-0.13	0.899854	0.924189	9603.88	24692.4	15750.8	32252.9	20264	21838.5	17279.1	16658.1	21256	34133	28542.2	10769	3087.43
	C49 H58 N8 Na O P	828.437	0.561	62371.6	8028.61	15249.5	87.386	88.7759	1.899	0.93	0.0631519	0.145992	18445.6	13222.8	11798.6	4258.62	948.628	1054.42	62371.6	18367.4	21740.1	11075.9	9751.89	12131.6	196.181
	C8 H4 N2 O15 P2	429.909	0.471	34581.7	18390.9	22896.1	8.69555	25.1022	1.245	0.32	0.05658	0.136626	18983.5	20173.1	18107.6	18258.2	18523.7	15378.8	34581.7	23442.8	23870.8	21057.7	16689.8	22349.3	32.0303
	C33 H66 N14 Na2 O8 P2	894.446	0.567	34668.7	2079.32	6784.09	109.466	108.933	3.263	1.71	0.0653321	0.147328	11516.1	6434.32	3131.17	1027.48	736.224	787.971	34668.7	8525.99	9124.2	5042.19	4352.16	3632.36	153.626
	C3 H3 Br Cl4 N4 Na P S4	495.682	0.504	34726.3	11723.9	14448.7	17.6703	50.8512	1.232	0.3	0.0879534	0.176033	12489.1	11483.1	9998.13	13320.1	11964.7	7844.28	34726.3	12961.9	20083.3	10955.5	11514.7	15935.6	48.6491
	C24 H39 N2 Na O5	458.275	4.275	37598.6	768.986	21781.8	65.343	41.7467	28.325	4.82	6.10534e-06	0.00137375	1170.72	1543.61	392.361	1145.61	331.547	318.725	17965.6	12642.5	24845.6	36498.6	37598.6	18718	2061.35
	C67 H91 N4 O P3	1060.64	6.669	34790.7	264.097	4741.8	56.1206	130.434	17.955	4.17	0.00127572	0.00980027	335.971	640.33	187.793	467.097	182.45	192.222	34790.7	7579.81	10955.2	1903.78	1832.94	1843.96	329.12
		171.163	9.825	53563.4	29947.1	38128.4	5.28432	23.3328	1.273	0.35	0.021169	0.0701855	30847.6	27622.3	31426.4	30011.8	27816.6	29882.4	30639.8	34916.8	34386.8	53563.4	51651.6	41339.9	7054.05
		142.025	0.499	41673.1	19925.5	10810.7	43.8223	85.9096	0.543	-0.88	0.204649	0.307371	34995.2	28724.4	20129.8	19721.2	14903.1	9170.92	41673.1	9767.91	13510.1	5673.08	9511.41	11853.5	178.088
		389.271	13.179	58168.7	2766.43	20273.6	23.872	74.9813	7.328	2.87	0.00112042	0.00922277	2564.09	3030.96	2844.13	3806.89	2688.74	1764.73	6295.05	12124.3	15379.9	35073.6	58168.7	25167.4	415.572
	C36 H53 N5 O S2	635.368	11.625	35204.2	10442.7	11505.8	22.2387	73.2136	1.102	0.14	0.531654	0.61438	13808.7	6664.48	9804.69	11359.8	10416.5	10468.8	35204.2	13484.4	18097.8	9527.11	6139.9	6889.99	452.862
	C25 H50 N Na O2 P2	481.32	12.457	343031	119540	113911	36.8352	65.9404	0.953	-0.07	0.408047	0.503952	153026	120427	35221.3	135932	102432	118653	343031	82632.9	202194	127601	77448.2	100222	3022.84
		318.294	14.088	92385.3	1075.66	28938.4	33.8827	85.1465	26.903	4.75	0.000364399	0.00475711	750.08	1274.16	1573.25	1368.65	877.16	675.596	5003.14	14747.6	22468	66060.3	92385.3	35408.8	347.751
	C H2 Br Cl K2 N2 O4 P2 S4	487.651	0.514	67965.3	29641.4	44746.4	47.5827	26.6916	1.51	0.59	0.0557744	0.136057	50354.3	19111.6	32239.5	34889.4	27043.2	10322.8	67965.3	48616	53073.2	32576.3	40876.9	39050.1	77.5629
		253.206	9.904	37896.9	988.202	14278.8	32.2239	73.5512	14.449	3.85	0.000424517	0.00521595	848.231	1468.92	1422.3	1000.66	975.739	590.801	3199.1	8986.18	11855.6	30888.3	37896.9	16702	1007.4
	C31 H64 N5 Na2 O7 P	695.434	5.662	71798.5	3852.53	31996.3	77.4909	56.1178	8.305	3.05	0.00210967	0.013717	5626.42	4645.97	3059.09	7479.96	496	512.364	71798.5	19365.5	29800.9	34191.7	37236.4	17698.9	1045.04
	C24 H51 N5 Na O P3	541.32	10.609	52815	34641.5	23241.3	26.3995	45.6849	0.671	-0.58	0.306312	0.406228	25298.7	31057.1	40580.6	38225.8	44205.4	22001.1	52815	21584.5	24898	31610.6	19581.2	18943.2	464.091
	C82 H131 N12 Na2 O4 P3 S	1518.91	7.12	49426.3	234.558	3916.28	65.3394	162.405	16.696	4.06	0.0363442	0.103375	708.933	297.778	193.929	275.187	185.248	191.665	49426.3	7027.7	12138	804.866	213.353	781.654	337.055
	C69 H117 N8 Na2 O11 P S	1342.81	6.781	40820.2	281.071	3949.24	52.5594	159.107	14.051	3.81	0.0224457	0.0733566	768.444	290.589	271.554	402.041	262.201	270.674	40820.2	7043.05	8637.27	842.329	608.845	855.426	607.828
	C12 H23 N14 Na O5 S	498.159	10.398	41013.6	18310.3	22806.6	31.6354	37.2946	1.246	0.32	0.246907	0.349349	29679.4	16995.6	11298.8	22983.4	18532.9	18087.7	41013.6	20516.4	25096.9	30895.7	15589.1	18379.2	424.415
	C9 H10 Br Cl2 N2 Na2 O5 P S	483.84	0.574	41183.4	6633.56	9217.49	90.8928	100.001	1.39	0.47	0.275387	0.376881	17688.5	12838.8	9792.64	3474.47	1192.63	708.63	41183.4	2037.59	16914.6	10503.1	6257.04	7931.91	138.158
	C19 H14 Cl3 N8 Na O P2 S4	687.861	2.632	41311.1	2152.39	6820.22	98.7047	118.164	3.169	1.66	0.0678805	0.150435	6634.16	3743.73	561.053	4790.09	352.253	350.327	41311.1	1156.57	17708	9547.8	4092.64	3216.42	809.665
	C H2 Br2 Cl4 N4 O3 S4	543.612	0.519	41370.2	14339.2	25289.4	35.1517	29.285	1.764	0.82	0.0078917	0.0347027	19904.4	15069.1	16926.7	11158.7	13609.3	5957.5	41370.2	27529.8	29895.2	20703.8	23049	20260.7	51.3664
	C14 H24 O7	304.152	0.562	107898	29497.9	67713.1	43.9415	30.1252	2.296	1.2	0.00214615	0.0138464	32370.5	30135	28860.9	40612.5	13295.7	11283.7	66435.1	44704.6	62825.1	89097.6	107898	68991.2	218.609
	C27 H57 N2 Na P2 S2	558.331	11.292	41372.9	14996.9	17322.4	60.1387	64.9629	1.155	0.21	0.731638	0.783697	33592.6	8911.45	18471.2	29088.4	7598.39	11522.5	41372.9	20552.2	35032.1	14092.6	8064.18	9212.93	463.781
	C27 H61 N8 Na O P2	598.435	11.417	41407.7	19689.8	12942	49.0364	72.432	0.657	-0.61	0.622151	0.698196	25978.5	10771.7	9061.34	31080.8	13401.2	27633.6	41407.7	7551.57	22832.1	15914	9023.65	9970.05	385.728
	C88 H155 N9 Na O14 P S3	1712.05	7.274	41480.6	189.937	1557.01	28.6899	184.596	8.197	3.04	0.103167	0.190432	249.939	199.918	179.957	326.027	166.342	172.592	41480.6	2917.18	7948.25	195.419	196.837	185.569	291.598
	C25 H44 N5 O2 P	477.324	11.422	43776.6	31091.5	19035.1	45.9974	60.2876	0.612	-0.71	0.266846	0.368431	35273	9002.4	19648.5	43776.6	26909.9	41951.5	41605.7	20642.9	17427.3	22991.6	8997.16	8705	2996.59
	C90 H160 N7 Na2 O14 P3 S2	1766.05	7.509	41653.9	219.924	2473.1	75.6415	166.705	11.245	3.49	0.0813483	0.167612	635.536	265.773	172.048	811.455	168.715	174.075	41653.9	4288.38	11265	225.998	247.582	657.825	304.972
	C36 H66 N3 Na O11	739.46	5.852	57233	2663.51	19447.6	76.4381	68.313	7.301	2.87	0.00251941	0.0151278	4722.18	3116.44	2210.58	4328.86	322.178	310.281	57233	12658.6	17974.6	20920.5	24288.3	13392	1081.56
		103.986	0.495	42029.3	29664.7	15773.1	26.0553	39.4506	0.532	-0.91	0.00669208	0.0303048	42029.3	38141.5	29101.5	30227.8	23706.8	21424.3	30944.9	15688	15858.3	11686.6	13932.2	16154.6	74.9275
	C41 H86 N2 O2 S	670.641	15.661	108892	83.225	16767.6	112.262	131.687	201.473	7.65	0.00124348	0.00980027	82.3515	83.3263	86.9738	506.243	83.1237	80.8364	581.273	3349.01	6264.24	41395.8	108892	27271	102.796
	C22 H36	300.283	15.676	42224.4	287.648	10292.2	119.065	96.4085	35.781	5.16	9.20633e-05	0.00245103	137.221	214.028	393.287	1615.35	141.435	361.267	2351.5	5833.19	8398.99	19482.2	42224.4	12185.5	169.538
	C77 H112 N12 Na O8 P	1386.84	6.881	40473.1	234.187	3420.96	59.5016	158.588	14.608	3.87	0.0135756	0.0504109	655.926	481.56	189.956	277.319	182.906	191.054	40473.1	5943.8	9659.62	898.129	808.971	765.509	783.958
		1528.83	0.549	47994.1	2301.24	7280.7	97.1943	129.239	3.164	1.66	0.036392	0.103375	8750.66	4486.29	3574.33	1028.15	736.701	788.481	47994.1	8747.75	9406.32	3786.92	3950.2	5813.66	146.701
	C26 H46 O14	582.289	0.559	52661.5	11751.7	31430.1	70.302	43.5013	2.675	1.42	0.0248443	0.0786871	14617.4	12755.6	10747.7	14840.4	1128.44	1011.01	52661.5	20998.9	23295.8	39564.3	41070.2	16802.2	188.104
	C25 H51 K Na O2 P3	538.263	0.558	38542.2	4677.29	23295	63.339	40.292	4.98	2.32	0.002636	0.0154553	5205.24	6049.16	4659.37	4695.22	1042.3	461.448	19133.5	12733.2	20645.6	37329.3	38542.2	25944.4	85.8549
	C26 H41 N O4	431.306	9.733	38631.7	431.956	1213.56	108.833	199.275	2.809	1.49	0.325266	0.423962	422.06	441.851	363.143	392.145	2871.41	3494.98	602.031	1745.41	38631.7	3784.35	681.707	419.341	880.311
	C18 H13 Cl2 Na2 O2 P	407.983	2.637	38954.6	6502.03	14754.3	81.1713	76.9195	2.269	1.18	0.10533	0.192778	12410.9	8820.86	4183.19	11003.5	1008.35	516.554	2600.64	8641.56	38954.6	22642.5	20216.7	9291.82	521.866
	C39 H60 N4 O6 P2	742.399	0.55	39335.8	1253.03	5322.05	128.659	121.26	4.247	2.09	0.0874548	0.176033	12893.7	8032.2	1887.37	618.693	443.315	474.474	39335.8	6436.46	14744.2	3161.63	2555.78	4207.65	92.9
	C35 H49 Na2 O5 P S	658.283	14.002	39431.8	19336.2	17525.4	41.8753	58.3292	0.906	-0.14	0.902598	0.926438	27030.2	11148.2	24320.1	29961.6	14352.3	11885.3	35267.1	11834.6	23216.3	10987.9	11200.8	39431.8	262.427
		648.656	17.408	77560.9	186.83	13703	21.5537	116.777	73.345	6.2	0.00125063	0.00980027	186.499	187.366	187.162	290.799	186.127	175.689	1112.11	4433.44	8129.6	40292.3	77560.9	19276.4	226.11
		305.273	13.424	49500.7	810.277	20303	44.4365	71.7809	25.057	4.65	0.00011548	0.00267005	583.982	1357.89	980.044	1528.81	567.397	640.51	4344.72	11658.1	14752.2	39454.1	49500.7	25853.9	571.579
	C H Cl4 Na P2 S	269.792	0.514	39519.9	16638.6	19975.5	12.4353	40.4429	1.201	0.26	0.188583	0.289635	15310.8	19968.7	15553.1	20199.1	16614.1	16663.1	39519.9	19426.6	29116.4	20524.5	15400.9	15538.4	90.895
		1976.21	7.699	39528.7	191.39	1984.29	8.24465	175.274	10.368	3.37	0.0783022	0.163627	221.248	202.287	184.422	198.315	177.315	184.465	39528.7	3741.62	8925.82	204.361	207.099	226.974	337.972
	C7 H14 K N O3	199.062	0.497	46450.8	24678	18460.4	38.3106	56.1305	0.748	-0.42	0.978297	0.982412	29593.2	28933.5	23088.6	26267.5	6988.77	18484.2	46450.8	17531.9	22198.8	13355.7	13647.5	19389	88.4199
	C78 H151 N14 Na2 O15 P3 S	1695.02	7.408	68481.7	495.535	3932.69	30.5714	175.184	7.936	2.99	0.094729	0.181736	682.541	826.125	433.645	557.426	412.753	416.694	68481.7	7321.51	13895.9	505.511	504.768	543.871	673.88
	C27 H47 N Na2 O2 P2	525.288	10.978	39920.3	9519.17	9972.81	31.0347	84.7376	1.048	0.07	0.687207	0.748093	12991.1	8401.04	10219.7	16467.3	7792.29	8818.68	39920.3	10198	9747.64	21791.7	4422.25	7801.86	405.53
	C29 H57 N5 O11	651.407	5.455	40139	3481.51	28834.5	72.4293	31.5918	8.282	3.05	0.00262858	0.0154553	4734.68	4146.69	2816.33	4660.95	338.743	336.038	40139	16477.1	29980.4	27688.5	39584.4	22811.4	641.91
	C5 H4 N10	204.062	0.507	39460.7	16156.4	21181.1	22.2569	33.6097	1.311	0.39	0.0375818	0.105368	16797.7	18277.7	15515.1	12644.7	22427.2	12936.4	39460.7	19102.8	23259.5	25821.1	18018.2	18950.2	196.919
	C22 H26 N10	430.233	19.736	797.689	51.8169	97.4217	105.945	143.076	1.88	0.91	0.217537	0.320551	234.023	13.8499	70.9978	32.6361	9.12159	137.851	71.332	133.439	797.689	29.9241	105.806	89.0371	61.5503
